# Supplementary material for: Exosomal transfer of functional small RNAs mediates cancer‐stroma communication in human endometrium
Source: Cancer Med. 2015 Dec 24;5(2):304–14. doi: 10.1002/cam4.545 (PMC4735775; doi:10.1002/cam4.545)
Supplement: Supplementary file 1 — Table S1. miRNA microarray analysis of Ishikawa cells and Ishikawa‐derived exosomes. [file CAM4-5-304-s001.xlsx]

## Sheet: Sheet 1
Supporting Table S1 miRNA microarray analysis of Ishikawa cells and Ishikawa-derived exosomes
systematic_name	mirbase accession No	Cellular miRNA #1 (raw)	Exosomal miRNA #1 (raw)	Cellular miRNA #2 (raw)	Exosomal miRNA #2 (raw)
hsa-miR-720	MIMAT0005954	23837	10285.8	30109.8	12351.5
hsa-miR-1268	MIMAT0005922	34.9452	5546.05	43.9481	6079.45
hsa-miR-1246	MIMAT0005898	11.569	2348.13	19.8459	2411.8
hsa-miR-638	MIMAT0003308	31.5411	1473.76	35.4326	1128.37
hsa-let-7b	MIMAT0000063	3362.7	1105.46	6059.71	2137.81
hsa-miR-1290	MIMAT0005880	0.1	923.477	0.1	723.528
hsa-miR-1915	MIMAT0007892	164.68	809.657	235.549	603.367
hsa-miR-1274b	MIMAT0005938	3212.66	774.494	4292.57	759.806
hsa-miR-494	MIMAT0002816	54.7377	660.365	41.3601	669.729
hsa-miR-1207-5p	MIMAT0005871	106.903	576.549	142.828	704.228
hsa-miR-1225-5p	MIMAT0005572	92.9923	470.695	111.48	394.323
hsa-miR-21	MIMAT0000076	1253.44	430.877	2957.92	773.054
hsa-miR-574-5p	MIMAT0004795	91.0339	386.505	83.5484	488.382
hsa-miR-20a	MIMAT0000075	549.12	306.295	1046.14	470.458
hsa-let-7i	MIMAT0000415	820.303	269.778	1327.83	378.729
hsa-let-7a	MIMAT0000062	679.553	244.572	1889.55	370.057
hsa-miR-939	MIMAT0004982	17.8498	237.957	22.2261	204.933
hsa-miR-141	MIMAT0000432	767.183	225.204	1265.67	352.868
hsa-miR-16	MIMAT0000069	454.927	192.062	1090.5	377.428
hsa-miR-15b	MIMAT0000417	460.744	190.625	1096.28	275.108
hsa-miR-24	MIMAT0000080	329.456	180.142	609.693	357.37
hsa-miR-320b	MIMAT0005792	391.31	172.96	549.852	235.457
hsa-miR-320d	MIMAT0006764	301.17	167.425	449.309	267.005
hsa-miR-1275	MIMAT0005929	26.8054	165.946	36.1916	111.227
hsa-miR-1202	MIMAT0005865	76.5493	137.442	96.0443	131.204
hsa-miR-320c	MIMAT0005793	150.276	132.618	234.915	170.101
hsa-miR-19b	MIMAT0000074	468.416	125.127	781.916	209.705
hsa-miR-125a-3p	MIMAT0004602	9.82971	122.525	15.9975	99.5612
hsa-miR-1260	MIMAT0005911	487.514	119.782	687.161	132.14
hsa-miR-22	MIMAT0000077	360.694	116.468	516.056	196.372
hsa-let-7e	MIMAT0000066	359.758	111.81	724.118	155.743
hsa-miR-27b	MIMAT0000419	289.166	108.822	576.095	197.612
hsa-miR-1274a	MIMAT0005927	469.942	106.392	634.013	110.68
hsa-miR-200b	MIMAT0000318	279.632	101.93	588.49	153.93
hsa-miR-188-5p	MIMAT0000457	0.1	98.9548	2.55798	88.8542
hsa-miR-762	MIMAT0010313	57.4119	95.8866	77.3304	86.4518
hsa-let-7f	MIMAT0000067	215.777	83.2004	631.766	124.503
hsa-miR-17	MIMAT0000070	158.094	81.5877	282.617	116.509
hsa-miR-106b	MIMAT0000680	271.299	79.7713	463.618	166.207
hsa-let-7d	MIMAT0000065	206.374	79.5514	452.247	101.838
hsa-miR-324-3p	MIMAT0000762	239.707	77.907	327.869	111.512
hsa-miR-99a	MIMAT0000097	146.539	74.4956	220.156	76.4537
hsa-miR-572	MIMAT0003237	0.1	73.7362	0.1	63.1347
hsa-miR-200c	MIMAT0000617	188.861	73.1363	380.055	96.3842
hsa-miR-107	MIMAT0000104	209.343	69.9744	374.693	87.8621
hsa-miR-1308	MIMAT0005947	54.5669	68.6198	80.6857	103.441
hsa-let-7c	MIMAT0000064	187.284	65.2779	326.248	110.347
hsa-miR-130b	MIMAT0000691	199.111	61.1997	333.867	104.862
hsa-miR-197	MIMAT0000227	73.3067	59.9126	117.859	84.9737
hsa-miR-1249	MIMAT0005901	27.1518	58.1425	33.0031	53.7066
hsa-miR-27a	MIMAT0000084	158.309	57.0529	338.574	120.524
hsa-miR-1280	MIMAT0005946	71.6406	56.1909	86.1144	58.7872
hsa-miR-103	MIMAT0000101	181.647	54.8456	339.49	71.3279
hsa-miR-92a	MIMAT0000092	132.863	54.4111	183.319	83.1884
hsa-miR-940	MIMAT0004983	37.5564	54.2233	39.1544	50.3497
hsa-miR-150*	MIMAT0004610	15.149	53.8778	20.3652	41.5477
hsa-miR-486-5p	MIMAT0002177	0.1	53.1827	0.1	92.3009
hsa-miR-130a	MIMAT0000425	138.675	52.801	230.233	81.1034
hsa-miR-874	MIMAT0004911	6.56151	50.7451	8.81272	38.882
hsa-miR-9*	MIMAT0000442	0.1	50.5922	11.0463	101.11
hsa-miR-331-3p	MIMAT0000760	117.238	50.4548	213.089	74.1383
hsa-miR-23b	MIMAT0000418	110.671	49.8323	246.807	68.0126
hsa-miR-15a	MIMAT0000068	182.712	48.7099	351.743	82.5392
hsa-let-7g	MIMAT0000414	131.135	48.2581	327.139	95.3684
hsa-miR-25	MIMAT0000081	117.134	47.7115	212.297	78.6851
hsa-miR-1181	MIMAT0005826	54.9784	46.8507	73.0054	46.6332
hsa-miR-320a	MIMAT0000510	82.5943	46.3987	124.388	54.8794
hsa-miR-575	MIMAT0003240	10.4499	46.334	9.10451	32.9723
hsa-miR-1228	MIMAT0005583	26.2386	44.239	30.6548	44.5135
hsa-miR-513a-5p	MIMAT0002877	0.1	42.3925	0.1	17.6063
hsa-miR-30a	MIMAT0000087	88.1679	42.2611	130.255	52.1876
hsa-miR-210	MIMAT0000267	211.749	40.153	240.139	51.0276
hsa-miR-324-5p	MIMAT0000761	153.138	32.7084	258.278	54.9404
hsa-miR-23a	MIMAT0000078	62.3202	32.5427	144.722	58.0776
hsa-miR-134	MIMAT0000447	10.2245	30.2146	13.8768	23.5794
hsa-miR-371-5p	MIMAT0004687	16.1976	30.1986	23.0249	31.4034
hsa-miR-93	MIMAT0000093	67.2417	29.0282	109.368	42.374
hsa-miR-193b	MIMAT0002819	78.0014	28.9962	106.237	40.4766
hsa-miR-183	MIMAT0000261	62.2927	28.8184	137.303	50.3461
hsa-miR-1826	MIMAT0006766	0.1	28.6847	0.1	19.0377
hsa-miR-29a	MIMAT0000086	107.986	28.3609	177.145	53.0097
hsa-miR-1234	MIMAT0005589	19.3437	25.9854	20.3177	25.0312
hsa-miR-342-3p	MIMAT0000753	46.9147	25.771	79.5542	32.4357
hsa-miR-19a	MIMAT0000073	86.8331	25.6303	137.753	40.6848
hsa-miR-2276	MIMAT0011775	0.1	25.3006	0.1	22.6015
hsa-miR-30d	MIMAT0000245	57.9838	24.8406	78.7254	34.5714
hsa-miR-296-5p	MIMAT0000690	12.3931	24.4525	13.03	21.7883
hsa-miR-425	MIMAT0003393	49.7713	24.3577	96.8311	44.8786
hsa-miR-630	MIMAT0003299	0.1	23.6927	0.1	26.32
hsa-miR-34a	MIMAT0000255	57.6343	21.3357	70.5691	26.4263
hsa-miR-1238	MIMAT0005593	16.1286	19.7997	15.23	20.8216
hsa-miR-96	MIMAT0000095	73.7539	19.6648	168.682	35.7518
hsa-miR-671-5p	MIMAT0003880	0.1	19.1149	0.1	9.99062
hsa-miR-1281	MIMAT0005939	16.6869	18.9947	14.8531	17.9543
hsa-miR-191*	MIMAT0001618	15.6771	18.8583	14.853	19.3428
hsa-miR-1224-5p	MIMAT0005458	0.1	18.2765	0.1	18.5566
hsa-miR-1305	MIMAT0005893	13.4392	18.2164	25.0288	16.5662
hsa-miR-125a-5p	MIMAT0000443	88.0894	17.9957	167.711	27.6562
hsa-miR-887	MIMAT0004951	0.1	17.8962	0.1	18.877
hsa-miR-429	MIMAT0001536	50.7412	17.8088	91.2621	33.4307
hsa-miR-149	MIMAT0000450	24.3683	17.8039	31.1779	23.04
hsa-miR-181a	MIMAT0000256	54.8441	17.7864	109.111	35.4115
hsa-miR-663	MIMAT0003326	138.255	16.9483	192.013	15.5707
hsa-miR-1225-3p	MIMAT0005573	12.4509	16.9055	13.067	15.5584
hsa-miR-564	MIMAT0003228	0.1	16.8588	0.1	14.4899
hsa-miR-425*	MIMAT0001343	11.9294	16.3968	8.56291	16.2147
hsa-miR-654-5p	MIMAT0003330	0.1	14.9227	0.1	8.33938
hsa-miR-125b-2*	MIMAT0004603	0.1	14.8125	0.1	19.5424
hsa-miR-125b-1*	MIMAT0004592	0.1	14.6181	0.1	13.1144
hsa-miR-361-5p	MIMAT0000703	37.1564	14.4758	64.2868	21.2491
hsa-miR-1914*	MIMAT0007890	8.68566	14.3608	14.4653	8.49044
hsa-let-7f-1*	MIMAT0004486	12.2188	14.0901	12.1807	15.1383
hsa-miR-1183	MIMAT0005828	0.1	13.9811	0.1	20.4407
hsa-miR-151-5p	MIMAT0004697	38.9215	13.8981	86.1037	20.5535
hsa-let-7b*	MIMAT0004482	12.4237	13.6504	11.3162	15.5531
hsa-miR-513b	MIMAT0005788	0.1	13.4987	0.1	4.45362
hsa-miR-1825	MIMAT0006765	10.9888	13.3259	8.18458	13.6034
hsa-miR-602	MIMAT0003270	11.5345	13.1934	10.9103	13.0813
hsa-miR-1287	MIMAT0005878	0.1	13.1703	0.1	22.2499
hsa-miR-548q	MIMAT0011163	0.1	13.1395	0.1	8.15396
hsa-miR-30c	MIMAT0000244	24.0172	12.7764	46.4759	18.0651
hsa-miR-200a	MIMAT0000682	34.7262	12.6947	74.07	27.3412
hsa-miR-365	MIMAT0000710	13.8422	12.1855	18.5308	12.7812
hsa-miR-662	MIMAT0003325	0.1	12.1533	0.1	17.717
hsa-miR-135a*	MIMAT0004595	16.0666	11.6297	19.6567	10.2356
hsa-miR-30b	MIMAT0000420	26.5389	11.4258	46.5757	20.0549
hsa-miR-10a	MIMAT0000253	29.0153	11.1243	97.3487	24.8397
hsa-miR-766	MIMAT0003888	11.4972	11.0037	10.1158	11.2778
hsa-miR-181b	MIMAT0000257	37.3826	10.7338	54.0303	22.7541
hsa-miR-10b	MIMAT0000254	24.9328	10.6052	56.3205	16.1731
hsa-miR-28-5p	MIMAT0000085	34.1268	10.3618	61.3131	14.4303
hsa-miR-301a	MIMAT0000688	26.9886	10.176	48.0338	17.2764
hsa-miR-877*	MIMAT0004950	0.1	9.76654	0.1	7.14986
hsa-miR-1237	MIMAT0005592	5.90403	9.62034	2.88631	12.3697
hsa-miR-2116*	MIMAT0011161	5.43692	9.50599	1.52898	3.22379
hsa-miR-20b	MIMAT0001413	16.6804	9.1952	30.8917	14.6015
hsa-miR-125b	MIMAT0000423	20.0347	8.60221	38.1279	12.3412
hsa-miR-1539	MIMAT0007401	7.63276	8.18908	3.06397	9.85642
hsa-miR-99b	MIMAT0000689	30.7845	8.09023	45.1267	8.05948
hsa-miR-1979	MIMAT0009454	10.1236	7.73064	9.05631	7.87178
hsa-miR-520b	MIMAT0002843	0.1	7.68746	0.1	7.03334
hsa-miR-196b	MIMAT0001080	26.396	7.57045	47.8207	12.5276
hsa-miR-18a	MIMAT0000072	23.2945	7.56429	35.8014	9.41185
hsa-miR-192	MIMAT0000222	18.056	7.11608	45.2581	13.8696
hsa-miR-30e	MIMAT0000692	22.4026	7.01273	44.0103	14.0053
hsa-miR-718	MIMAT0012735	0.1	6.85997	2.54693	8.07766
hsa-miR-1288	MIMAT0005942	0.1	6.29913	0.1	10.6179
hsa-miR-362-5p	MIMAT0000705	13.2936	6.02623	22.5424	6.33819
hsa-miR-551b	MIMAT0003233	11.2023	5.77215	23.6383	11.3958
hsa-miR-151-3p	MIMAT0000757	16.91	5.76074	27.5185	9.29539
hsa-miR-33b*	MIMAT0004811	3.81396	5.6684	2.73411	9.52685
hsa-miR-933	MIMAT0004976	4.45638	5.43712	1.4939	5.93154
hsa-miR-345	MIMAT0000772	0.1	4.07015	0.1	9.63094
hsa-miR-513c	MIMAT0005789	0.1	3.6738	0.1	0.1
hsa-miR-200a*	MIMAT0001620	14.6146	3.52173	26.0405	5.46061
hsa-miR-198	MIMAT0000228	0.1	3.45639	0.1	5.87344
hsa-miR-483-5p	MIMAT0004761	0.1	3.08961	0.1	0.1
hsa-miR-769-5p	MIMAT0003886	12.3879	3.06005	18.4872	8.16026
hsa-miR-135b	MIMAT0000758	19.0766	2.88453	39.1635	13.3723
hsa-miR-629*	MIMAT0003298	21.1973	2.6113	31.2158	2.97013
hsa-miR-129-3p	MIMAT0004605	4.78259	2.60136	0.1	2.55574
hsa-miR-557	MIMAT0003221	0.1	2.52308	0.1	0.1
hsa-miR-370	MIMAT0000722	0.1	2.31174	0.1	0.1
hsa-miR-595	MIMAT0003263	0.1	2.06104	0.1	0.1
hsa-miR-625*	MIMAT0004808	0.1	1.6235	0.1	1.50684
hsa-miR-1229	MIMAT0005584	0.1	1.53466	0.1	3.47302
hsa-miR-563	MIMAT0003227	0.1	1.44656	0.1	1.43309
hsa-miR-335*	MIMAT0004703	0.1	1.34477	0.1	0.1
hsa-miR-623	MIMAT0003292	0.1	1.17405	0.1	0.1
hsa-miR-372	MIMAT0000724	0.1	0.1	0.1	11.871
hsa-miR-195	MIMAT0000461	11.7211	0.1	29.6815	7.89929
hsa-miR-886-5p	MIMAT0004905	0.1	0.1	0.1	7.44332
hsa-miR-590-5p	MIMAT0003258	10.7825	0.1	20.1811	7.35736
hsa-miR-26a	MIMAT0000082	21.8267	0.1	41.3208	7.20757
hsa-miR-596	MIMAT0003264	0.1	0.1	0.1	7.10466
hsa-miR-744*	MIMAT0004946	0.1	0.1	0.1	6.732
hsa-miR-92a-1*	MIMAT0004507	2.62252	0.1	2.9697	6.3392
hsa-miR-660	MIMAT0003338	8.07352	0.1	15.7872	6.33671
hsa-miR-29c	MIMAT0000681	19.6573	0.1	33.184	6.21155
hsa-miR-185	MIMAT0000455	12.6201	0.1	22.627	6.16479
hsa-miR-24-1*	MIMAT0000079	15.3212	0.1	22.7966	6.02257
hsa-miR-625	MIMAT0003294	11.7811	0.1	18.0716	5.87125
hsa-miR-29b	MIMAT0000100	13.7436	0.1	24.9867	5.8347
hsa-miR-873	MIMAT0004953	5.81492	0.1	10.94	5.70274
hsa-miR-205	MIMAT0000266	0.1	0.1	2.40629	5.69764
hsa-miR-100	MIMAT0000098	7.88138	0.1	14.5922	5.64388
hsa-miR-520c-3p	MIMAT0002846	0.1	0.1	2.98608	5.21376
hsa-miR-520e	MIMAT0002825	0.1	0.1	0.1	4.68045
hsa-miR-634	MIMAT0003304	0.1	0.1	0.1	4.60268
hsa-miR-409-5p	MIMAT0001638	0.1	0.1	0.1	4.1699
hsa-miR-18b	MIMAT0001412	5.60244	0.1	8.39979	4.07423
hsa-miR-760	MIMAT0004957	0.1	0.1	0.1	3.81952
hsa-miR-525-5p	MIMAT0002838	4.58229	0.1	9.63462	3.4029
hsa-miR-576-5p	MIMAT0003241	0.1	0.1	0.1	3.09126
hsa-miR-200b*	MIMAT0004571	4.63082	0.1	8.83324	3.08494
hsa-miR-542-5p	MIMAT0003340	0.1	0.1	0.1	3.06664
hsa-miR-32*	MIMAT0004505	0.1	0.1	0.1	2.84007
hsa-miR-498	MIMAT0002824	0.1	0.1	2.9013	2.60837
hsa-miR-30a*	MIMAT0000088	10.5919	0.1	15.0313	2.57743
hsa-miR-140-5p	MIMAT0000431	9.00278	0.1	21.6564	2.47499
hsa-miR-339-3p	MIMAT0004702	0.1	0.1	0.1	1.93101
hsa-miR-579	MIMAT0003244	0.1	0.1	0.1	1.75329
hsa-miR-649	MIMAT0003319	0.1	0.1	0.1	1.58121
hsa-miR-149*	MIMAT0004609	0.1	0.1	0.1	1.48577
hsa-miR-1227	MIMAT0005580	1.30584	0.1	1.44374	1.4528
hsa-let-7a*	MIMAT0004481	0.1	0.1	0.1	0.1
hsa-let-7c*	MIMAT0004483	0.1	0.1	0.1	0.1
hsa-let-7d*	MIMAT0004484	0.1	0.1	0.1	0.1
hsa-let-7e*	MIMAT0004485	0.1	0.1	0.1	0.1
hsa-let-7f-2*	MIMAT0004487	0.1	0.1	0.1	0.1
hsa-let-7g*	MIMAT0004584	0.1	0.1	0.1	0.1
hsa-let-7i*	MIMAT0004585	0.1	0.1	0.1	0.1
hsa-miR-1	MIMAT0000416	0.1	0.1	0.1	0.1
hsa-miR-100*	MIMAT0004512	0.1	0.1	0.1	0.1
hsa-miR-101	MIMAT0000099	0.1	0.1	2.60719	0.1
hsa-miR-101*	MIMAT0004513	0.1	0.1	0.1	0.1
hsa-miR-103-2*	MIMAT0009196	0.1	0.1	0.1	0.1
hsa-miR-103-as	MIMAT0007402	0.1	0.1	0.1	0.1
hsa-miR-105	MIMAT0000102	1.58316	0.1	3.82664	0.1
hsa-miR-105*	MIMAT0004516	0.1	0.1	0.1	0.1
hsa-miR-106a*	MIMAT0004517	0.1	0.1	0.1	0.1
hsa-miR-106b*	MIMAT0004672	0.1	0.1	0.1	0.1
hsa-miR-10a*	MIMAT0004555	0.1	0.1	0.1	0.1
hsa-miR-10b*	MIMAT0004556	0.1	0.1	0.1	0.1
hsa-miR-1178	MIMAT0005823	0.1	0.1	0.1	0.1
hsa-miR-1179	MIMAT0005824	0.1	0.1	0.1	0.1
hsa-miR-1180	MIMAT0005825	0.1	0.1	0.1	0.1
hsa-miR-1182	MIMAT0005827	0.1	0.1	0.1	0.1
hsa-miR-1184	MIMAT0005829	0.1	0.1	0.1	0.1
hsa-miR-1185	MIMAT0005798	0.1	0.1	0.1	0.1
hsa-miR-1197	MIMAT0005955	0.1	0.1	0.1	0.1
hsa-miR-1200	MIMAT0005863	0.1	0.1	0.1	0.1
hsa-miR-1201	MIMAT0005864	0.1	0.1	0.1	0.1
hsa-miR-1203	MIMAT0005866	0.1	0.1	0.1	0.1
hsa-miR-1204	MIMAT0005868	0.1	0.1	0.1	0.1
hsa-miR-1205	MIMAT0005869	0.1	0.1	0.1	0.1
hsa-miR-1206	MIMAT0005870	0.1	0.1	0.1	0.1
hsa-miR-1207-3p	MIMAT0005872	0.1	0.1	0.1	0.1
hsa-miR-1208	MIMAT0005873	0.1	0.1	0.1	0.1
hsa-miR-122	MIMAT0000421	0.1	0.1	0.1	0.1
hsa-miR-122*	MIMAT0004590	0.1	0.1	0.1	0.1
hsa-miR-1224-3p	MIMAT0005459	0.1	0.1	0.1	0.1
hsa-miR-1226	MIMAT0005577	0.1	0.1	0.1	0.1
hsa-miR-1226*	MIMAT0005576	0.1	0.1	0.1	0.1
hsa-miR-1228*	MIMAT0005582	0.1	0.1	0.1	0.1
hsa-miR-1231	MIMAT0005586	0.1	0.1	0.1	0.1
hsa-miR-1233	MIMAT0005588	0.1	0.1	0.1	0.1
hsa-miR-1236	MIMAT0005591	0.1	0.1	0.1	0.1
hsa-miR-124	MIMAT0000422	0.1	0.1	0.1	0.1
hsa-miR-124*	MIMAT0004591	0.1	0.1	0.1	0.1
hsa-miR-1243	MIMAT0005894	0.1	0.1	0.1	0.1
hsa-miR-1244	MIMAT0005896	0.1	0.1	0.1	0.1
hsa-miR-1245	MIMAT0005897	0.1	0.1	0.1	0.1
hsa-miR-1247	MIMAT0005899	0.1	0.1	0.1	0.1
hsa-miR-1248	MIMAT0005900	0.1	0.1	0.1	0.1
hsa-miR-1250	MIMAT0005902	0.1	0.1	0.1	0.1
hsa-miR-1251	MIMAT0005903	0.1	0.1	0.1	0.1
hsa-miR-1252	MIMAT0005944	0.1	0.1	0.1	0.1
hsa-miR-1253	MIMAT0005904	0.1	0.1	0.1	0.1
hsa-miR-1254	MIMAT0005905	0.1	0.1	0.1	0.1
hsa-miR-1255a	MIMAT0005906	0.1	0.1	0.1	0.1
hsa-miR-1255b	MIMAT0005945	0.1	0.1	0.1	0.1
hsa-miR-1256	MIMAT0005907	0.1	0.1	0.1	0.1
hsa-miR-1257	MIMAT0005908	0.1	0.1	0.1	0.1
hsa-miR-1258	MIMAT0005909	0.1	0.1	0.1	0.1
hsa-miR-1259	MIMAT0005910	0.1	0.1	0.1	0.1
hsa-miR-126	MIMAT0000445	0.1	0.1	2.90018	0.1
hsa-miR-126*	MIMAT0000444	0.1	0.1	0.1	0.1
hsa-miR-1261	MIMAT0005913	0.1	0.1	0.1	0.1
hsa-miR-1262	MIMAT0005914	0.1	0.1	0.1	0.1
hsa-miR-1263	MIMAT0005915	0.1	0.1	0.1	0.1
hsa-miR-1264	MIMAT0005791	0.1	0.1	0.1	0.1
hsa-miR-1265	MIMAT0005918	0.1	0.1	0.1	0.1
hsa-miR-1266	MIMAT0005920	0.1	0.1	0.1	0.1
hsa-miR-1267	MIMAT0005921	0.1	0.1	0.1	0.1
hsa-miR-1269	MIMAT0005923	0.1	0.1	0.1	0.1
hsa-miR-127-3p	MIMAT0000446	0.1	0.1	0.1	0.1
hsa-miR-127-5p	MIMAT0004604	0.1	0.1	0.1	0.1
hsa-miR-1270	MIMAT0005924	0.1	0.1	0.1	0.1
hsa-miR-1271	MIMAT0005796	0.1	0.1	0.1	0.1
hsa-miR-1272	MIMAT0005925	0.1	0.1	0.1	0.1
hsa-miR-1273	MIMAT0005926	0.1	0.1	0.1	0.1
hsa-miR-1276	MIMAT0005930	0.1	0.1	0.1	0.1
hsa-miR-1277	MIMAT0005933	0.1	0.1	0.1	0.1
hsa-miR-1278	MIMAT0005936	0.1	0.1	0.1	0.1
hsa-miR-1279	MIMAT0005937	0.1	0.1	0.1	0.1
hsa-miR-128	MIMAT0000424	2.7006	0.1	7.15271	0.1
hsa-miR-1282	MIMAT0005940	0.1	0.1	0.1	0.1
hsa-miR-1283	MIMAT0005799	0.1	0.1	0.1	0.1
hsa-miR-1284	MIMAT0005941	0.1	0.1	0.1	0.1
hsa-miR-1285	MIMAT0005876	0.1	0.1	0.1	0.1
hsa-miR-1286	MIMAT0005877	0.1	0.1	0.1	0.1
hsa-miR-1289	MIMAT0005879	0.1	0.1	0.1	0.1
hsa-miR-129-5p	MIMAT0000242	0.1	0.1	0.1	0.1
hsa-miR-129*	MIMAT0004548	0.1	0.1	0.1	0.1
hsa-miR-1291	MIMAT0005881	0.1	0.1	0.1	0.1
hsa-miR-1292	MIMAT0005943	0.1	0.1	0.1	0.1
hsa-miR-1293	MIMAT0005883	0.1	0.1	0.1	0.1
hsa-miR-1294	MIMAT0005884	0.1	0.1	0.1	0.1
hsa-miR-1295	MIMAT0005885	0.1	0.1	0.1	0.1
hsa-miR-1296	MIMAT0005794	0.1	0.1	0.1	0.1
hsa-miR-1297	MIMAT0005886	0.1	0.1	0.1	0.1
hsa-miR-1298	MIMAT0005800	0.1	0.1	0.1	0.1
hsa-miR-1299	MIMAT0005887	0.1	0.1	0.1	0.1
hsa-miR-1301	MIMAT0005797	0.1	0.1	0.1	0.1
hsa-miR-1302	MIMAT0005890	0.1	0.1	0.1	0.1
hsa-miR-1303	MIMAT0005891	0.1	0.1	0.1	0.1
hsa-miR-1304	MIMAT0005892	0.1	0.1	0.1	0.1
hsa-miR-1306	MIMAT0005950	0.1	0.1	0.1	0.1
hsa-miR-1307	MIMAT0005951	0.1	0.1	0.1	0.1
hsa-miR-130a*	MIMAT0004593	0.1	0.1	0.1	0.1
hsa-miR-130b*	MIMAT0004680	0.1	0.1	0.1	0.1
hsa-miR-132	MIMAT0000426	2.29277	0.1	8.13831	0.1
hsa-miR-132*	MIMAT0004594	0.1	0.1	0.1	0.1
hsa-miR-1321	MIMAT0005952	0.1	0.1	0.1	0.1
hsa-miR-1322	MIMAT0005953	0.1	0.1	0.1	0.1
hsa-miR-1323	MIMAT0005795	0.1	0.1	0.1	0.1
hsa-miR-1324	MIMAT0005956	0.1	0.1	0.1	0.1
hsa-miR-133a	MIMAT0000427	0.1	0.1	0.1	0.1
hsa-miR-133b	MIMAT0000770	0.1	0.1	0.1	0.1
hsa-miR-135a	MIMAT0000428	0.1	0.1	0.1	0.1
hsa-miR-135b*	MIMAT0004698	0.1	0.1	0.1	0.1
hsa-miR-136	MIMAT0000448	0.1	0.1	0.1	0.1
hsa-miR-136*	MIMAT0004606	0.1	0.1	0.1	0.1
hsa-miR-137	MIMAT0000429	0.1	0.1	0.1	0.1
hsa-miR-138	MIMAT0000430	0.1	0.1	0.1	0.1
hsa-miR-138-1*	MIMAT0004607	0.1	0.1	0.1	0.1
hsa-miR-138-2*	MIMAT0004596	0.1	0.1	0.1	0.1
hsa-miR-139-3p	MIMAT0004552	0.1	0.1	0.1	0.1
hsa-miR-139-5p	MIMAT0000250	0.1	0.1	0.1	0.1
hsa-miR-140-3p	MIMAT0004597	4.84419	0.1	6.99815	0.1
hsa-miR-141*	MIMAT0004598	0.1	0.1	0.1	0.1
hsa-miR-142-3p	MIMAT0000434	0.1	0.1	0.1	0.1
hsa-miR-142-5p	MIMAT0000433	0.1	0.1	0.1	0.1
hsa-miR-143	MIMAT0000435	0.1	0.1	0.1	0.1
hsa-miR-143*	MIMAT0004599	0.1	0.1	0.1	0.1
hsa-miR-144	MIMAT0000436	0.1	0.1	0.1	0.1
hsa-miR-144*	MIMAT0004600	0.1	0.1	0.1	0.1
hsa-miR-145	MIMAT0000437	0.1	0.1	0.1	0.1
hsa-miR-145*	MIMAT0004601	0.1	0.1	0.1	0.1
hsa-miR-1468	MIMAT0006789	0.1	0.1	0.1	0.1
hsa-miR-1469	MIMAT0007347	0.1	0.1	0.1	0.1
hsa-miR-146a	MIMAT0000449	0.1	0.1	0.1	0.1
hsa-miR-146a*	MIMAT0004608	0.1	0.1	0.1	0.1
hsa-miR-146b-3p	MIMAT0004766	0.1	0.1	0.1	0.1
hsa-miR-146b-5p	MIMAT0002809	0.1	0.1	0.1	0.1
hsa-miR-147	MIMAT0000251	0.1	0.1	0.1	0.1
hsa-miR-1470	MIMAT0007348	0.1	0.1	0.1	0.1
hsa-miR-1471	MIMAT0007349	0.1	0.1	0.1	0.1
hsa-miR-147b	MIMAT0004928	0.1	0.1	0.1	0.1
hsa-miR-148a	MIMAT0000243	5.49795	0.1	21.8536	0.1
hsa-miR-148a*	MIMAT0004549	0.1	0.1	0.1	0.1
hsa-miR-148b	MIMAT0000759	0.1	0.1	7.42629	0.1
hsa-miR-148b*	MIMAT0004699	0.1	0.1	0.1	0.1
hsa-miR-150	MIMAT0000451	0.1	0.1	0.1	0.1
hsa-miR-152	MIMAT0000438	0.1	0.1	0.1	0.1
hsa-miR-153	MIMAT0000439	0.1	0.1	0.1	0.1
hsa-miR-1537	MIMAT0007399	0.1	0.1	0.1	0.1
hsa-miR-1538	MIMAT0007400	0.1	0.1	0.1	0.1
hsa-miR-154	MIMAT0000452	0.1	0.1	0.1	0.1
hsa-miR-154*	MIMAT0000453	0.1	0.1	0.1	0.1
hsa-miR-155	MIMAT0000646	0.1	0.1	0.1	0.1
hsa-miR-155*	MIMAT0004658	0.1	0.1	0.1	0.1
hsa-miR-15a*	MIMAT0004488	0.1	0.1	0.1	0.1
hsa-miR-15b*	MIMAT0004586	0.1	0.1	0.1	0.1
hsa-miR-16-1*	MIMAT0004489	0.1	0.1	0.1	0.1
hsa-miR-16-2*	MIMAT0004518	0.1	0.1	0.1	0.1
hsa-miR-17*	MIMAT0000071	8.35633	0.1	13.0577	0.1
hsa-miR-181a-2*	MIMAT0004558	0.1	0.1	3.10001	0.1
hsa-miR-181a*	MIMAT0000270	0.1	0.1	2.39699	0.1
hsa-miR-181c	MIMAT0000258	0.1	0.1	2.51563	0.1
hsa-miR-181c*	MIMAT0004559	4.42933	0.1	9.97887	0.1
hsa-miR-181d	MIMAT0002821	0.1	0.1	0.1	0.1
hsa-miR-182	MIMAT0000259	0.1	0.1	0.1	0.1
hsa-miR-182*	MIMAT0000260	0.1	0.1	0.1	0.1
hsa-miR-1827	MIMAT0006767	0.1	0.1	0.1	0.1
hsa-miR-183*	MIMAT0004560	0.1	0.1	1.45874	0.1
hsa-miR-184	MIMAT0000454	0.1	0.1	0.1	0.1
hsa-miR-185*	MIMAT0004611	0.1	0.1	0.1	0.1
hsa-miR-186	MIMAT0000456	0.1	0.1	0.1	0.1
hsa-miR-186*	MIMAT0004612	0.1	0.1	0.1	0.1
hsa-miR-187	MIMAT0000262	0.1	0.1	0.1	0.1
hsa-miR-187*	MIMAT0004561	0.1	0.1	0.1	0.1
hsa-miR-188-3p	MIMAT0004613	0.1	0.1	0.1	0.1
hsa-miR-18a*	MIMAT0002891	0.1	0.1	0.1	0.1
hsa-miR-18b*	MIMAT0004751	0.1	0.1	0.1	0.1
hsa-miR-190	MIMAT0000458	0.1	0.1	0.1	0.1
hsa-miR-1908	MIMAT0007881	0.1	0.1	0.1	0.1
hsa-miR-1909	MIMAT0007883	0.1	0.1	0.1	0.1
hsa-miR-1909*	MIMAT0007882	0.1	0.1	0.1	0.1
hsa-miR-190b	MIMAT0004929	0.1	0.1	0.1	0.1
hsa-miR-191	MIMAT0000440	0.1	0.1	0.1	0.1
hsa-miR-1910	MIMAT0007884	0.1	0.1	0.1	0.1
hsa-miR-1911	MIMAT0007885	0.1	0.1	0.1	0.1
hsa-miR-1911*	MIMAT0007886	0.1	0.1	0.1	0.1
hsa-miR-1912	MIMAT0007887	0.1	0.1	0.1	0.1
hsa-miR-1913	MIMAT0007888	0.1	0.1	0.1	0.1
hsa-miR-1914	MIMAT0007889	0.1	0.1	0.1	0.1
hsa-miR-1915*	MIMAT0007891	0.1	0.1	0.1	0.1
hsa-miR-192*	MIMAT0004543	0.1	0.1	0.1	0.1
hsa-miR-193a-3p	MIMAT0000459	5.8778	0.1	8.18109	0.1
hsa-miR-193a-5p	MIMAT0004614	0.1	0.1	0.1	0.1
hsa-miR-193b*	MIMAT0004767	0.1	0.1	0.1	0.1
hsa-miR-194	MIMAT0000460	0.1	0.1	0.1	0.1
hsa-miR-194*	MIMAT0004671	0.1	0.1	0.1	0.1
hsa-miR-195*	MIMAT0004615	0.1	0.1	0.1	0.1
hsa-miR-196a	MIMAT0000226	0.1	0.1	0.1	0.1
hsa-miR-196a*	MIMAT0004562	0.1	0.1	0.1	0.1
hsa-miR-196b*	MIMAT0009201	0.1	0.1	0.1	0.1
hsa-miR-1972	MIMAT0009447	0.1	0.1	0.1	0.1
hsa-miR-1973	MIMAT0009448	4.97522	0.1	6.0203	0.1
hsa-miR-1974_v14.0	MIMAT0009449	10327.2	0.1	13323.1	0.1
hsa-miR-1975	MIMAT0009450	0.1	0.1	2.56425	0.1
hsa-miR-1976	MIMAT0009451	0.1	0.1	0.1	0.1
hsa-miR-1977_v14.0	MIMAT0009452	6.41702	0.1	13.8871	0.1
hsa-miR-1978_v14.0	MIMAT0009453	0.1	0.1	0.1	0.1
hsa-miR-199a-3p	MIMAT0000232	0.1	0.1	0.1	0.1
hsa-miR-199a-5p	MIMAT0000231	0.1	0.1	0.1	0.1
hsa-miR-199b-5p	MIMAT0000263	0.1	0.1	0.1	0.1
hsa-miR-19a*	MIMAT0004490	0.1	0.1	0.1	0.1
hsa-miR-19b-1*	MIMAT0004491	0.1	0.1	1.92674	0.1
hsa-miR-19b-2*	MIMAT0004492	0.1	0.1	0.1	0.1
hsa-miR-200c*	MIMAT0004657	0.1	0.1	0.1	0.1
hsa-miR-202	MIMAT0002811	0.1	0.1	0.1	0.1
hsa-miR-202*	MIMAT0002810	0.1	0.1	0.1	0.1
hsa-miR-203	MIMAT0000264	0.1	0.1	0.1	0.1
hsa-miR-204	MIMAT0000265	0.1	0.1	0.1	0.1
hsa-miR-205*	MIMAT0009197	0.1	0.1	0.1	0.1
hsa-miR-2052	MIMAT0009977	0.1	0.1	0.1	0.1
hsa-miR-2053	MIMAT0009978	0.1	0.1	0.1	0.1
hsa-miR-206	MIMAT0000462	0.1	0.1	0.1	0.1
hsa-miR-208a	MIMAT0000241	0.1	0.1	0.1	0.1
hsa-miR-208b	MIMAT0004960	0.1	0.1	0.1	0.1
hsa-miR-20a*	MIMAT0004493	0.1	0.1	0.1	0.1
hsa-miR-20b*	MIMAT0004752	0.1	0.1	0.1	0.1
hsa-miR-21*	MIMAT0004494	8.27375	0.1	11.9136	0.1
hsa-miR-211	MIMAT0000268	0.1	0.1	0.1	0.1
hsa-miR-2110	MIMAT0010133	0.1	0.1	0.1	0.1
hsa-miR-2113	MIMAT0009206	0.1	0.1	0.1	0.1
hsa-miR-2114	MIMAT0011156	0.1	0.1	0.1	0.1
hsa-miR-2114*	MIMAT0011157	0.1	0.1	0.1	0.1
hsa-miR-2115	MIMAT0011158	0.1	0.1	0.1	0.1
hsa-miR-2115*	MIMAT0011159	0.1	0.1	0.1	0.1
hsa-miR-2116	MIMAT0011160	0.1	0.1	0.1	0.1
hsa-miR-2117	MIMAT0011162	0.1	0.1	0.1	0.1
hsa-miR-212	MIMAT0000269	0.1	0.1	0.1	0.1
hsa-miR-214	MIMAT0000271	0.1	0.1	0.1	0.1
hsa-miR-214*	MIMAT0004564	0.1	0.1	0.1	0.1
hsa-miR-215	MIMAT0000272	0.1	0.1	0.1	0.1
hsa-miR-216a	MIMAT0000273	0.1	0.1	0.1	0.1
hsa-miR-216b	MIMAT0004959	0.1	0.1	0.1	0.1
hsa-miR-217	MIMAT0000274	0.1	0.1	0.1	0.1
hsa-miR-218	MIMAT0000275	0.1	0.1	2.43357	0.1
hsa-miR-218-1*	MIMAT0004565	0.1	0.1	0.1	0.1
hsa-miR-218-2*	MIMAT0004566	0.1	0.1	0.1	0.1
hsa-miR-219-1-3p	MIMAT0004567	0.1	0.1	0.1	0.1
hsa-miR-219-2-3p	MIMAT0004675	0.1	0.1	0.1	0.1
hsa-miR-219-5p	MIMAT0000276	0.1	0.1	0.1	0.1
hsa-miR-22*	MIMAT0004495	0.1	0.1	0.1	0.1
hsa-miR-220a	MIMAT0000277	0.1	0.1	0.1	0.1
hsa-miR-220b	MIMAT0004908	0.1	0.1	0.1	0.1
hsa-miR-220c	MIMAT0004915	0.1	0.1	0.1	0.1
hsa-miR-221	MIMAT0000278	7.61002	0.1	12.8469	0.1
hsa-miR-221*	MIMAT0004568	0.1	0.1	0.1	0.1
hsa-miR-222	MIMAT0000279	0.1	0.1	0.1	0.1
hsa-miR-222*	MIMAT0004569	0.1	0.1	0.1	0.1
hsa-miR-223	MIMAT0000280	0.1	0.1	0.1	0.1
hsa-miR-223*	MIMAT0004570	0.1	0.1	0.1	0.1
hsa-miR-224	MIMAT0000281	0.1	0.1	0.1	0.1
hsa-miR-224*	MIMAT0009198	0.1	0.1	0.1	0.1
hsa-miR-2277	MIMAT0011777	0.1	0.1	0.1	0.1
hsa-miR-2278	MIMAT0011778	0.1	0.1	0.1	0.1
hsa-miR-23a*	MIMAT0004496	0.1	0.1	0.1	0.1
hsa-miR-23b*	MIMAT0004587	0.1	0.1	1.32712	0.1
hsa-miR-24-2*	MIMAT0004497	0.1	0.1	0.1	0.1
hsa-miR-25*	MIMAT0004498	0.1	0.1	0.1	0.1
hsa-miR-26a-1*	MIMAT0004499	0.1	0.1	0.1	0.1
hsa-miR-26a-2*	MIMAT0004681	0.1	0.1	0.1	0.1
hsa-miR-26b	MIMAT0000083	0.1	0.1	16.3751	0.1
hsa-miR-26b*	MIMAT0004500	0.1	0.1	0.1	0.1
hsa-miR-27a*	MIMAT0004501	0.1	0.1	0.1	0.1
hsa-miR-27b*	MIMAT0004588	0.1	0.1	0.1	0.1
hsa-miR-28-3p	MIMAT0004502	0.1	0.1	0.1	0.1
hsa-miR-296-3p	MIMAT0004679	0.1	0.1	0.1	0.1
hsa-miR-297	MIMAT0004450	0.1	0.1	0.1	0.1
hsa-miR-298	MIMAT0004901	0.1	0.1	0.1	0.1
hsa-miR-299-3p	MIMAT0000687	0.1	0.1	0.1	0.1
hsa-miR-299-5p	MIMAT0002890	0.1	0.1	0.1	0.1
hsa-miR-29a*	MIMAT0004503	0.1	0.1	0.1	0.1
hsa-miR-29b-1*	MIMAT0004514	0.1	0.1	0.1	0.1
hsa-miR-29b-2*	MIMAT0004515	0.1	0.1	0.1	0.1
hsa-miR-29c*	MIMAT0004673	0.1	0.1	0.1	0.1
hsa-miR-300	MIMAT0004903	0.1	0.1	0.1	0.1
hsa-miR-301b	MIMAT0004958	2.63739	0.1	3.9616	0.1
hsa-miR-302a	MIMAT0000684	0.1	0.1	0.1	0.1
hsa-miR-302a*	MIMAT0000683	0.1	0.1	0.1	0.1
hsa-miR-302b	MIMAT0000715	0.1	0.1	0.1	0.1
hsa-miR-302b*	MIMAT0000714	0.1	0.1	0.1	0.1
hsa-miR-302c	MIMAT0000717	0.1	0.1	0.1	0.1
hsa-miR-302c*	MIMAT0000716	0.1	0.1	0.1	0.1
hsa-miR-302d	MIMAT0000718	0.1	0.1	0.1	0.1
hsa-miR-302d*	MIMAT0004685	0.1	0.1	0.1	0.1
hsa-miR-302e	MIMAT0005931	0.1	0.1	0.1	0.1
hsa-miR-302f	MIMAT0005932	0.1	0.1	0.1	0.1
hsa-miR-30b*	MIMAT0004589	0.1	0.1	0.1	0.1
hsa-miR-30c-1*	MIMAT0004674	0.1	0.1	0.1	0.1
hsa-miR-30c-2*	MIMAT0004550	0.1	0.1	0.1	0.1
hsa-miR-30d*	MIMAT0004551	0.1	0.1	0.1	0.1
hsa-miR-30e*	MIMAT0000693	0.1	0.1	3.08403	0.1
hsa-miR-31	MIMAT0000089	0.1	0.1	0.1	0.1
hsa-miR-31*	MIMAT0004504	0.1	0.1	6.48182	0.1
hsa-miR-32	MIMAT0000090	0.1	0.1	0.1	0.1
hsa-miR-323-3p	MIMAT0000755	0.1	0.1	0.1	0.1
hsa-miR-323-5p	MIMAT0004696	0.1	0.1	0.1	0.1
hsa-miR-323b-5p	MIMAT0001630	0.1	0.1	0.1	0.1
hsa-miR-325	MIMAT0000771	0.1	0.1	0.1	0.1
hsa-miR-326	MIMAT0000756	0.1	0.1	0.1	0.1
hsa-miR-328	MIMAT0000752	0.1	0.1	0.1	0.1
hsa-miR-329	MIMAT0001629	0.1	0.1	0.1	0.1
hsa-miR-330-3p	MIMAT0000751	0.1	0.1	0.1	0.1
hsa-miR-330-5p	MIMAT0004693	0.1	0.1	0.1	0.1
hsa-miR-331-5p	MIMAT0004700	0.1	0.1	0.1	0.1
hsa-miR-335	MIMAT0000765	0.1	0.1	0.1	0.1
hsa-miR-337-3p	MIMAT0000754	0.1	0.1	0.1	0.1
hsa-miR-337-5p	MIMAT0004695	0.1	0.1	0.1	0.1
hsa-miR-338-3p	MIMAT0000763	0.1	0.1	0.1	0.1
hsa-miR-338-5p	MIMAT0004701	0.1	0.1	0.1	0.1
hsa-miR-339-5p	MIMAT0000764	0.1	0.1	0.1	0.1
hsa-miR-33a	MIMAT0000091	2.19589	0.1	7.87045	0.1
hsa-miR-33a*	MIMAT0004506	0.1	0.1	0.1	0.1
hsa-miR-33b	MIMAT0003301	0.1	0.1	0.1	0.1
hsa-miR-340	MIMAT0004692	0.1	0.1	0.1	0.1
hsa-miR-340*	MIMAT0000750	0.1	0.1	0.1	0.1
hsa-miR-342-5p	MIMAT0004694	0.1	0.1	0.1	0.1
hsa-miR-346	MIMAT0000773	0.1	0.1	0.1	0.1
hsa-miR-34a*	MIMAT0004557	0.1	0.1	0.1	0.1
hsa-miR-34b	MIMAT0004676	0.1	0.1	0.1	0.1
hsa-miR-34b*	MIMAT0000685	6.60675	0.1	15.241	0.1
hsa-miR-34c-3p	MIMAT0004677	0.1	0.1	0.1	0.1
hsa-miR-34c-5p	MIMAT0000686	0.1	0.1	2.90654	0.1
hsa-miR-361-3p	MIMAT0004682	0.1	0.1	0.1	0.1
hsa-miR-362-3p	MIMAT0004683	0.1	0.1	0.1	0.1
hsa-miR-363	MIMAT0000707	0.1	0.1	0.1	0.1
hsa-miR-363*	MIMAT0003385	0.1	0.1	0.1	0.1
hsa-miR-365*	MIMAT0009199	0.1	0.1	0.1	0.1
hsa-miR-367	MIMAT0000719	0.1	0.1	0.1	0.1
hsa-miR-367*	MIMAT0004686	0.1	0.1	0.1	0.1
hsa-miR-369-3p	MIMAT0000721	0.1	0.1	0.1	0.1
hsa-miR-369-5p	MIMAT0001621	0.1	0.1	0.1	0.1
hsa-miR-371-3p	MIMAT0000723	0.1	0.1	0.1	0.1
hsa-miR-373	MIMAT0000726	0.1	0.1	0.1	0.1
hsa-miR-373*	MIMAT0000725	2.98598	0.1	3.05541	0.1
hsa-miR-374a	MIMAT0000727	0.1	0.1	16.7821	0.1
hsa-miR-374a*	MIMAT0004688	1.74515	0.1	0.1	0.1
hsa-miR-374b	MIMAT0004955	6.82554	0.1	17.7114	0.1
hsa-miR-374b*	MIMAT0004956	0.1	0.1	0.1	0.1
hsa-miR-375	MIMAT0000728	0.1	0.1	0.1	0.1
hsa-miR-376a	MIMAT0000729	0.1	0.1	0.1	0.1
hsa-miR-376a*	MIMAT0003386	0.1	0.1	0.1	0.1
hsa-miR-376b	MIMAT0002172	0.1	0.1	0.1	0.1
hsa-miR-376c	MIMAT0000720	0.1	0.1	0.1	0.1
hsa-miR-377	MIMAT0000730	0.1	0.1	0.1	0.1
hsa-miR-377*	MIMAT0004689	0.1	0.1	0.1	0.1
hsa-miR-378	MIMAT0000732	0.1	0.1	0.1	0.1
hsa-miR-378*	MIMAT0000731	0.1	0.1	0.1	0.1
hsa-miR-379	MIMAT0000733	0.1	0.1	0.1	0.1
hsa-miR-379*	MIMAT0004690	0.1	0.1	0.1	0.1
hsa-miR-380	MIMAT0000735	0.1	0.1	0.1	0.1
hsa-miR-380*	MIMAT0000734	0.1	0.1	0.1	0.1
hsa-miR-381	MIMAT0000736	0.1	0.1	0.1	0.1
hsa-miR-382	MIMAT0000737	0.1	0.1	0.1	0.1
hsa-miR-383	MIMAT0000738	0.1	0.1	0.1	0.1
hsa-miR-384	MIMAT0001075	0.1	0.1	0.1	0.1
hsa-miR-409-3p	MIMAT0001639	0.1	0.1	0.1	0.1
hsa-miR-410	MIMAT0002171	0.1	0.1	0.1	0.1
hsa-miR-411	MIMAT0003329	0.1	0.1	0.1	0.1
hsa-miR-411*	MIMAT0004813	0.1	0.1	0.1	0.1
hsa-miR-412	MIMAT0002170	0.1	0.1	0.1	0.1
hsa-miR-421	MIMAT0003339	0.1	0.1	0.1	0.1
hsa-miR-422a	MIMAT0001339	0.1	0.1	0.1	0.1
hsa-miR-423-3p	MIMAT0001340	0.1	0.1	0.1	0.1
hsa-miR-423-5p	MIMAT0004748	5.25655	0.1	8.69795	0.1
hsa-miR-424	MIMAT0001341	0.1	0.1	2.42951	0.1
hsa-miR-424*	MIMAT0004749	0.1	0.1	0.1	0.1
hsa-miR-431	MIMAT0001625	0.1	0.1	0.1	0.1
hsa-miR-431*	MIMAT0004757	0.1	0.1	0.1	0.1
hsa-miR-432	MIMAT0002814	0.1	0.1	0.1	0.1
hsa-miR-432*	MIMAT0002815	0.1	0.1	0.1	0.1
hsa-miR-433	MIMAT0001627	0.1	0.1	0.1	0.1
hsa-miR-448	MIMAT0001532	0.1	0.1	0.1	0.1
hsa-miR-449a	MIMAT0001541	0.1	0.1	0.1	0.1
hsa-miR-449b	MIMAT0003327	0.1	0.1	0.1	0.1
hsa-miR-449b*	MIMAT0009203	0.1	0.1	0.1	0.1
hsa-miR-449c	MIMAT0010251	0.1	0.1	0.1	0.1
hsa-miR-449c*	MIMAT0013771	0.1	0.1	0.1	0.1
hsa-miR-450a	MIMAT0001545	0.1	0.1	0.1	0.1
hsa-miR-450b-3p	MIMAT0004910	0.1	0.1	0.1	0.1
hsa-miR-450b-5p	MIMAT0004909	0.1	0.1	0.1	0.1
hsa-miR-451	MIMAT0001631	0.1	0.1	0.1	0.1
hsa-miR-452	MIMAT0001635	0.1	0.1	0.1	0.1
hsa-miR-452*	MIMAT0001636	0.1	0.1	0.1	0.1
hsa-miR-454	MIMAT0003885	0.1	0.1	2.63095	0.1
hsa-miR-454*	MIMAT0003884	0.1	0.1	0.1	0.1
hsa-miR-455-3p	MIMAT0004784	0.1	0.1	0.1	0.1
hsa-miR-455-5p	MIMAT0003150	0.1	0.1	0.1	0.1
hsa-miR-483-3p	MIMAT0002173	0.1	0.1	0.1	0.1
hsa-miR-484	MIMAT0002174	0.1	0.1	0.1	0.1
hsa-miR-485-3p	MIMAT0002176	0.1	0.1	0.1	0.1
hsa-miR-485-5p	MIMAT0002175	0.1	0.1	0.1	0.1
hsa-miR-486-3p	MIMAT0004762	0.1	0.1	0.1	0.1
hsa-miR-487a	MIMAT0002178	0.1	0.1	0.1	0.1
hsa-miR-487b	MIMAT0003180	0.1	0.1	0.1	0.1
hsa-miR-488	MIMAT0004763	0.1	0.1	0.1	0.1
hsa-miR-488*	MIMAT0002804	0.1	0.1	0.1	0.1
hsa-miR-489	MIMAT0002805	0.1	0.1	0.1	0.1
hsa-miR-490-3p	MIMAT0002806	0.1	0.1	0.1	0.1
hsa-miR-490-5p	MIMAT0004764	0.1	0.1	0.1	0.1
hsa-miR-491-3p	MIMAT0004765	0.1	0.1	0.1	0.1
hsa-miR-491-5p	MIMAT0002807	0.1	0.1	0.1	0.1
hsa-miR-492	MIMAT0002812	0.1	0.1	0.1	0.1
hsa-miR-493	MIMAT0003161	0.1	0.1	0.1	0.1
hsa-miR-493*	MIMAT0002813	0.1	0.1	0.1	0.1
hsa-miR-495	MIMAT0002817	0.1	0.1	0.1	0.1
hsa-miR-496	MIMAT0002818	0.1	0.1	0.1	0.1
hsa-miR-497	MIMAT0002820	0.1	0.1	7.53293	0.1
hsa-miR-497*	MIMAT0004768	0.1	0.1	0.1	0.1
hsa-miR-499-3p	MIMAT0004772	0.1	0.1	0.1	0.1
hsa-miR-499-5p	MIMAT0002870	0.1	0.1	0.1	0.1
hsa-miR-500	MIMAT0004773	0.1	0.1	0.1	0.1
hsa-miR-500*	MIMAT0002871	4.949	0.1	6.30682	0.1
hsa-miR-501-3p	MIMAT0004774	0.1	0.1	1.5519	0.1
hsa-miR-501-5p	MIMAT0002872	0.1	0.1	0.1	0.1
hsa-miR-502-3p	MIMAT0004775	0.1	0.1	2.62466	0.1
hsa-miR-502-5p	MIMAT0002873	0.1	0.1	0.1	0.1
hsa-miR-503	MIMAT0002874	0.1	0.1	0.1	0.1
hsa-miR-504	MIMAT0002875	0.1	0.1	0.1	0.1
hsa-miR-505	MIMAT0002876	0.1	0.1	0.1	0.1
hsa-miR-505*	MIMAT0004776	1.34337	0.1	5.28944	0.1
hsa-miR-506	MIMAT0002878	0.1	0.1	0.1	0.1
hsa-miR-507	MIMAT0002879	0.1	0.1	0.1	0.1
hsa-miR-508-3p	MIMAT0002880	0.1	0.1	0.1	0.1
hsa-miR-508-5p	MIMAT0004778	0.1	0.1	0.1	0.1
hsa-miR-509-3-5p	MIMAT0004975	0.1	0.1	0.1	0.1
hsa-miR-509-3p	MIMAT0002881	0.1	0.1	0.1	0.1
hsa-miR-509-5p	MIMAT0004779	0.1	0.1	0.1	0.1
hsa-miR-510	MIMAT0002882	0.1	0.1	0.1	0.1
hsa-miR-511	MIMAT0002808	0.1	0.1	0.1	0.1
hsa-miR-512-3p	MIMAT0002823	15.3075	0.1	19.199	0.1
hsa-miR-512-5p	MIMAT0002822	0.1	0.1	0.1	0.1
hsa-miR-513a-3p	MIMAT0004777	0.1	0.1	0.1	0.1
hsa-miR-514	MIMAT0002883	0.1	0.1	0.1	0.1
hsa-miR-515-3p	MIMAT0002827	0.1	0.1	0.1	0.1
hsa-miR-515-5p	MIMAT0002826	0.1	0.1	0.1	0.1
hsa-miR-516a-3p	MIMAT0006778	0.1	0.1	0.1	0.1
hsa-miR-516a-5p	MIMAT0004770	0.1	0.1	0.1	0.1
hsa-miR-516b	MIMAT0002859	0.1	0.1	0.1	0.1
hsa-miR-517*	MIMAT0002851	0.1	0.1	0.1	0.1
hsa-miR-517a	MIMAT0002852	0.1	0.1	3.47262	0.1
hsa-miR-517b	MIMAT0002857	0.1	0.1	3.11113	0.1
hsa-miR-517c	MIMAT0002866	0.1	0.1	0.1	0.1
hsa-miR-518a-3p	MIMAT0002863	0.1	0.1	0.1	0.1
hsa-miR-518a-5p	MIMAT0005457	0.1	0.1	0.1	0.1
hsa-miR-518b	MIMAT0002844	0.1	0.1	0.1	0.1
hsa-miR-518c	MIMAT0002848	0.1	0.1	0.1	0.1
hsa-miR-518c*	MIMAT0002847	0.1	0.1	0.1	0.1
hsa-miR-518d-3p	MIMAT0002864	0.1	0.1	0.1	0.1
hsa-miR-518e	MIMAT0002861	0.1	0.1	0.1	0.1
hsa-miR-518e*	MIMAT0005450	0.1	0.1	0.1	0.1
hsa-miR-518f	MIMAT0002842	0.1	0.1	0.1	0.1
hsa-miR-518f*	MIMAT0002841	0.1	0.1	0.1	0.1
hsa-miR-519b-3p	MIMAT0002837	0.1	0.1	0.1	0.1
hsa-miR-519c-3p	MIMAT0002832	0.1	0.1	0.1	0.1
hsa-miR-519d	MIMAT0002853	0.1	0.1	0.1	0.1
hsa-miR-519e	MIMAT0002829	0.1	0.1	0.1	0.1
hsa-miR-519e*	MIMAT0002828	0.1	0.1	0.1	0.1
hsa-miR-520a-3p	MIMAT0002834	0.1	0.1	0.1	0.1
hsa-miR-520a-5p	MIMAT0002833	0.1	0.1	0.1	0.1
hsa-miR-520d-3p	MIMAT0002856	0.1	0.1	0.1	0.1
hsa-miR-520f	MIMAT0002830	0.1	0.1	0.1	0.1
hsa-miR-520g	MIMAT0002858	0.1	0.1	0.1	0.1
hsa-miR-520h	MIMAT0002867	0.1	0.1	0.1	0.1
hsa-miR-521	MIMAT0002854	0.1	0.1	0.1	0.1
hsa-miR-522	MIMAT0002868	0.1	0.1	0.1	0.1
hsa-miR-523	MIMAT0002840	0.1	0.1	0.1	0.1
hsa-miR-524-3p	MIMAT0002850	0.1	0.1	0.1	0.1
hsa-miR-525-3p	MIMAT0002839	0.1	0.1	0.1	0.1
hsa-miR-526b	MIMAT0002835	0.1	0.1	0.1	0.1
hsa-miR-526b*	MIMAT0002836	0.1	0.1	0.1	0.1
hsa-miR-532-3p	MIMAT0004780	0.1	0.1	0.1	0.1
hsa-miR-532-5p	MIMAT0002888	8.11333	0.1	13.2985	0.1
hsa-miR-539	MIMAT0003163	0.1	0.1	0.1	0.1
hsa-miR-541	MIMAT0004920	0.1	0.1	0.1	0.1
hsa-miR-541*	MIMAT0004919	0.1	0.1	0.1	0.1
hsa-miR-542-3p	MIMAT0003389	0.1	0.1	0.1	0.1
hsa-miR-543	MIMAT0004954	0.1	0.1	0.1	0.1
hsa-miR-544	MIMAT0003164	0.1	0.1	0.1	0.1
hsa-miR-545	MIMAT0003165	0.1	0.1	0.1	0.1
hsa-miR-545*	MIMAT0004785	0.1	0.1	0.1	0.1
hsa-miR-548a-3p	MIMAT0003251	0.1	0.1	0.1	0.1
hsa-miR-548a-5p	MIMAT0004803	0.1	0.1	0.1	0.1
hsa-miR-548b-3p	MIMAT0003254	0.1	0.1	0.1	0.1
hsa-miR-548b-5p	MIMAT0004798	0.1	0.1	0.1	0.1
hsa-miR-548c-3p	MIMAT0003285	0.1	0.1	0.1	0.1
hsa-miR-548c-5p	MIMAT0004806	0.1	0.1	0.1	0.1
hsa-miR-548d-3p	MIMAT0003323	0.1	0.1	0.1	0.1
hsa-miR-548d-5p	MIMAT0004812	0.1	0.1	0.1	0.1
hsa-miR-548e	MIMAT0005874	0.1	0.1	0.1	0.1
hsa-miR-548f	MIMAT0005895	0.1	0.1	0.1	0.1
hsa-miR-548g	MIMAT0005912	0.1	0.1	0.1	0.1
hsa-miR-548h	MIMAT0005928	0.1	0.1	0.1	0.1
hsa-miR-548i	MIMAT0005935	0.1	0.1	0.1	0.1
hsa-miR-548j	MIMAT0005875	0.1	0.1	0.1	0.1
hsa-miR-548k	MIMAT0005882	0.1	0.1	0.1	0.1
hsa-miR-548l	MIMAT0005889	0.1	0.1	0.1	0.1
hsa-miR-548m	MIMAT0005917	0.1	0.1	0.1	0.1
hsa-miR-548n	MIMAT0005916	0.1	0.1	0.1	0.1
hsa-miR-548o	MIMAT0005919	0.1	0.1	0.1	0.1
hsa-miR-548p	MIMAT0005934	0.1	0.1	0.1	0.1
hsa-miR-549	MIMAT0003333	0.1	0.1	0.1	0.1
hsa-miR-550	MIMAT0004800	0.1	0.1	0.1	0.1
hsa-miR-550*	MIMAT0003257	0.1	0.1	1.88966	0.1
hsa-miR-551a	MIMAT0003214	0.1	0.1	0.1	0.1
hsa-miR-551b*	MIMAT0004794	0.1	0.1	0.1	0.1
hsa-miR-552	MIMAT0003215	0.1	0.1	0.1	0.1
hsa-miR-553	MIMAT0003216	0.1	0.1	0.1	0.1
hsa-miR-554	MIMAT0003217	0.1	0.1	0.1	0.1
hsa-miR-555	MIMAT0003219	0.1	0.1	0.1	0.1
hsa-miR-556-3p	MIMAT0004793	0.1	0.1	0.1	0.1
hsa-miR-556-5p	MIMAT0003220	0.1	0.1	0.1	0.1
hsa-miR-558	MIMAT0003222	0.1	0.1	0.1	0.1
hsa-miR-559	MIMAT0003223	0.1	0.1	0.1	0.1
hsa-miR-561	MIMAT0003225	0.1	0.1	0.1	0.1
hsa-miR-562	MIMAT0003226	0.1	0.1	0.1	0.1
hsa-miR-566	MIMAT0003230	0.1	0.1	0.1	0.1
hsa-miR-567	MIMAT0003231	0.1	0.1	0.1	0.1
hsa-miR-568	MIMAT0003232	0.1	0.1	0.1	0.1
hsa-miR-569	MIMAT0003234	0.1	0.1	0.1	0.1
hsa-miR-570	MIMAT0003235	0.1	0.1	0.1	0.1
hsa-miR-571	MIMAT0003236	0.1	0.1	0.1	0.1
hsa-miR-573	MIMAT0003238	0.1	0.1	0.1	0.1
hsa-miR-574-3p	MIMAT0003239	6.49444	0.1	14.0229	0.1
hsa-miR-576-3p	MIMAT0004796	0.1	0.1	0.1	0.1
hsa-miR-577	MIMAT0003242	0.1	0.1	0.1	0.1
hsa-miR-578	MIMAT0003243	0.1	0.1	0.1	0.1
hsa-miR-580	MIMAT0003245	0.1	0.1	0.1	0.1
hsa-miR-581	MIMAT0003246	0.1	0.1	0.1	0.1
hsa-miR-582-3p	MIMAT0004797	0.1	0.1	0.1	0.1
hsa-miR-582-5p	MIMAT0003247	0.1	0.1	0.1	0.1
hsa-miR-583	MIMAT0003248	0.1	0.1	0.1	0.1
hsa-miR-584	MIMAT0003249	0.1	0.1	0.1	0.1
hsa-miR-585	MIMAT0003250	0.1	0.1	0.1	0.1
hsa-miR-586	MIMAT0003252	0.1	0.1	0.1	0.1
hsa-miR-587	MIMAT0003253	0.1	0.1	0.1	0.1
hsa-miR-588	MIMAT0003255	0.1	0.1	0.1	0.1
hsa-miR-589	MIMAT0004799	0.1	0.1	0.1	0.1
hsa-miR-589*	MIMAT0003256	0.1	0.1	0.1	0.1
hsa-miR-590-3p	MIMAT0004801	0.1	0.1	0.1	0.1
hsa-miR-591	MIMAT0003259	0.1	0.1	0.1	0.1
hsa-miR-592	MIMAT0003260	0.1	0.1	0.1	0.1
hsa-miR-593	MIMAT0004802	0.1	0.1	0.1	0.1
hsa-miR-593*	MIMAT0003261	0.1	0.1	0.1	0.1
hsa-miR-597	MIMAT0003265	0.1	0.1	0.1	0.1
hsa-miR-598	MIMAT0003266	0.1	0.1	0.1	0.1
hsa-miR-599	MIMAT0003267	0.1	0.1	0.1	0.1
hsa-miR-600	MIMAT0003268	0.1	0.1	0.1	0.1
hsa-miR-601	MIMAT0003269	0.1	0.1	0.1	0.1
hsa-miR-603	MIMAT0003271	0.1	0.1	0.1	0.1
hsa-miR-604	MIMAT0003272	0.1	0.1	0.1	0.1
hsa-miR-605	MIMAT0003273	0.1	0.1	0.1	0.1
hsa-miR-606	MIMAT0003274	0.1	0.1	0.1	0.1
hsa-miR-607	MIMAT0003275	0.1	0.1	0.1	0.1
hsa-miR-608	MIMAT0003276	0.1	0.1	0.1	0.1
hsa-miR-609	MIMAT0003277	0.1	0.1	0.1	0.1
hsa-miR-610	MIMAT0003278	0.1	0.1	0.1	0.1
hsa-miR-611	MIMAT0003279	0.1	0.1	0.1	0.1
hsa-miR-612	MIMAT0003280	0.1	0.1	0.1	0.1
hsa-miR-613	MIMAT0003281	0.1	0.1	0.1	0.1
hsa-miR-614	MIMAT0003282	0.1	0.1	0.1	0.1
hsa-miR-615-3p	MIMAT0003283	0.1	0.1	0.1	0.1
hsa-miR-615-5p	MIMAT0004804	0.1	0.1	0.1	0.1
hsa-miR-616	MIMAT0004805	0.1	0.1	0.1	0.1
hsa-miR-616*	MIMAT0003284	0.1	0.1	0.1	0.1
hsa-miR-617	MIMAT0003286	0.1	0.1	0.1	0.1
hsa-miR-618	MIMAT0003287	0.1	0.1	0.1	0.1
hsa-miR-619	MIMAT0003288	0.1	0.1	0.1	0.1
hsa-miR-620	MIMAT0003289	0.1	0.1	0.1	0.1
hsa-miR-621	MIMAT0003290	0.1	0.1	0.1	0.1
hsa-miR-622	MIMAT0003291	0.1	0.1	0.1	0.1
hsa-miR-624	MIMAT0004807	0.1	0.1	0.1	0.1
hsa-miR-624*	MIMAT0003293	0.1	0.1	0.1	0.1
hsa-miR-626	MIMAT0003295	0.1	0.1	0.1	0.1
hsa-miR-627	MIMAT0003296	0.1	0.1	0.1	0.1
hsa-miR-628-3p	MIMAT0003297	0.1	0.1	0.1	0.1
hsa-miR-628-5p	MIMAT0004809	0.1	0.1	0.1	0.1
hsa-miR-629	MIMAT0004810	0.1	0.1	0.1	0.1
hsa-miR-631	MIMAT0003300	0.1	0.1	0.1	0.1
hsa-miR-632	MIMAT0003302	0.1	0.1	0.1	0.1
hsa-miR-633	MIMAT0003303	0.1	0.1	0.1	0.1
hsa-miR-635	MIMAT0003305	0.1	0.1	0.1	0.1
hsa-miR-636	MIMAT0003306	0.1	0.1	0.1	0.1
hsa-miR-637	MIMAT0003307	0.1	0.1	0.1	0.1
hsa-miR-639	MIMAT0003309	0.1	0.1	0.1	0.1
hsa-miR-640	MIMAT0003310	0.1	0.1	0.1	0.1
hsa-miR-641	MIMAT0003311	0.1	0.1	0.1	0.1
hsa-miR-642	MIMAT0003312	0.1	0.1	0.1	0.1
hsa-miR-643	MIMAT0003313	0.1	0.1	0.1	0.1
hsa-miR-644	MIMAT0003314	0.1	0.1	0.1	0.1
hsa-miR-645	MIMAT0003315	0.1	0.1	0.1	0.1
hsa-miR-646	MIMAT0003316	0.1	0.1	0.1	0.1
hsa-miR-647	MIMAT0003317	0.1	0.1	0.1	0.1
hsa-miR-648	MIMAT0003318	0.1	0.1	0.1	0.1
hsa-miR-650	MIMAT0003320	0.1	0.1	0.1	0.1
hsa-miR-651	MIMAT0003321	0.1	0.1	0.1	0.1
hsa-miR-652	MIMAT0003322	0.1	0.1	0.1	0.1
hsa-miR-653	MIMAT0003328	0.1	0.1	0.1	0.1
hsa-miR-654-3p	MIMAT0004814	0.1	0.1	0.1	0.1
hsa-miR-655	MIMAT0003331	0.1	0.1	0.1	0.1
hsa-miR-656	MIMAT0003332	0.1	0.1	0.1	0.1
hsa-miR-657	MIMAT0003335	0.1	0.1	0.1	0.1
hsa-miR-658	MIMAT0003336	0.1	0.1	0.1	0.1
hsa-miR-659	MIMAT0003337	0.1	0.1	0.1	0.1
hsa-miR-661	MIMAT0003324	0.1	0.1	0.1	0.1
hsa-miR-663b	MIMAT0005867	0.1	0.1	0.1	0.1
hsa-miR-664	MIMAT0005949	0.1	0.1	0.1	0.1
hsa-miR-664*	MIMAT0005948	0.1	0.1	0.1	0.1
hsa-miR-665	MIMAT0004952	0.1	0.1	0.1	0.1
hsa-miR-668	MIMAT0003881	0.1	0.1	0.1	0.1
hsa-miR-670	MIMAT0010357	0.1	0.1	0.1	0.1
hsa-miR-671-3p	MIMAT0004819	0.1	0.1	0.1	0.1
hsa-miR-675	MIMAT0004284	0.1	0.1	0.1	0.1
hsa-miR-675*	MIMAT0006790	0.1	0.1	0.1	0.1
hsa-miR-7	MIMAT0000252	0.1	0.1	0.1	0.1
hsa-miR-7-1*	MIMAT0004553	0.1	0.1	0.1	0.1
hsa-miR-7-2*	MIMAT0004554	0.1	0.1	0.1	0.1
hsa-miR-708	MIMAT0004926	0.1	0.1	0.1	0.1
hsa-miR-708*	MIMAT0004927	0.1	0.1	0.1	0.1
hsa-miR-711	MIMAT0012734	0.1	0.1	0.1	0.1
hsa-miR-744	MIMAT0004945	0.1	0.1	0.1	0.1
hsa-miR-758	MIMAT0003879	0.1	0.1	0.1	0.1
hsa-miR-759	MIMAT0010497	0.1	0.1	0.1	0.1
hsa-miR-761	MIMAT0010364	0.1	0.1	0.1	0.1
hsa-miR-764	MIMAT0010367	0.1	0.1	0.1	0.1
hsa-miR-765	MIMAT0003945	0.1	0.1	0.1	0.1
hsa-miR-767-3p	MIMAT0003883	0.1	0.1	0.1	0.1
hsa-miR-767-5p	MIMAT0003882	0.1	0.1	0.1	0.1
hsa-miR-769-3p	MIMAT0003887	0.1	0.1	0.1	0.1
hsa-miR-770-5p	MIMAT0003948	0.1	0.1	0.1	0.1
hsa-miR-802	MIMAT0004185	0.1	0.1	0.1	0.1
hsa-miR-875-3p	MIMAT0004923	0.1	0.1	0.1	0.1
hsa-miR-875-5p	MIMAT0004922	0.1	0.1	0.1	0.1
hsa-miR-876-3p	MIMAT0004925	0.1	0.1	0.1	0.1
hsa-miR-876-5p	MIMAT0004924	0.1	0.1	0.1	0.1
hsa-miR-877	MIMAT0004949	0.1	0.1	0.1	0.1
hsa-miR-885-3p	MIMAT0004948	0.1	0.1	0.1	0.1
hsa-miR-885-5p	MIMAT0004947	0.1	0.1	0.1	0.1
hsa-miR-886-3p	MIMAT0004906	0.1	0.1	0.1	0.1
hsa-miR-888	MIMAT0004916	0.1	0.1	0.1	0.1
hsa-miR-888*	MIMAT0004917	0.1	0.1	0.1	0.1
hsa-miR-889	MIMAT0004921	0.1	0.1	0.1	0.1
hsa-miR-890	MIMAT0004912	0.1	0.1	0.1	0.1
hsa-miR-891a	MIMAT0004902	0.1	0.1	0.1	0.1
hsa-miR-891b	MIMAT0004913	0.1	0.1	0.1	0.1
hsa-miR-892a	MIMAT0004907	0.1	0.1	0.1	0.1
hsa-miR-892b	MIMAT0004918	0.1	0.1	3.82518	0.1
hsa-miR-9	MIMAT0000441	0.1	0.1	0.1	0.1
hsa-miR-920	MIMAT0004970	0.1	0.1	0.1	0.1
hsa-miR-921	MIMAT0004971	0.1	0.1	0.1	0.1
hsa-miR-922	MIMAT0004972	0.1	0.1	0.1	0.1
hsa-miR-924	MIMAT0004974	0.1	0.1	0.1	0.1
hsa-miR-92a-2*	MIMAT0004508	0.1	0.1	0.1	0.1
hsa-miR-92b	MIMAT0003218	0.1	0.1	0.1	0.1
hsa-miR-92b*	MIMAT0004792	0.1	0.1	0.1	0.1
hsa-miR-93*	MIMAT0004509	0.1	0.1	0.1	0.1
hsa-miR-934	MIMAT0004977	0.1	0.1	0.1	0.1
hsa-miR-935	MIMAT0004978	0.1	0.1	0.1	0.1
hsa-miR-936	MIMAT0004979	0.1	0.1	0.1	0.1
hsa-miR-937	MIMAT0004980	0.1	0.1	0.1	0.1
hsa-miR-938	MIMAT0004981	0.1	0.1	0.1	0.1
hsa-miR-941	MIMAT0004984	0.1	0.1	0.1	0.1
hsa-miR-942	MIMAT0004985	0.1	0.1	0.1	0.1
hsa-miR-943	MIMAT0004986	0.1	0.1	0.1	0.1
hsa-miR-944	MIMAT0004987	0.1	0.1	0.1	0.1
hsa-miR-95	MIMAT0000094	0.1	0.1	0.1	0.1
hsa-miR-96*	MIMAT0004510	0.1	0.1	0.1	0.1
hsa-miR-98	MIMAT0000096	4.85436	0.1	13.0212	0.1
hsa-miR-99a*	MIMAT0004511	0.1	0.1	0.1	0.1
hsa-miR-99b*	MIMAT0004678	0.1	0.1	0.1	0.1
