# Supplementary material for: Exosomal transfer of functional small RNAs mediates cancer‐stroma communication in human endometrium
Source: Cancer Med. 2015 Dec 24;5(2):304–14. doi: 10.1002/cam4.545 (PMC4735775; doi:10.1002/cam4.545)
Supplement: Supplementary file 2 — Table S2. miRNA microarray analysis of endometrial fibroblasts. [file CAM4-5-304-s002.xlsx]

## Sheet: Sheet 1
Supporting Table S2 miRNA microarray analysis of endometrial fibroblasts
systematic_name	mirbase accession No	N11 (raw)	N18 (raw)	N29 (raw)	C4 (raw)	C10 (raw)	C32 (raw)
hsa-let-7a	MIMAT0000062	7657.79	7895.3	2938.32	9047.85	7117.63	6473.22
hsa-let-7a*	MIMAT0004481	11.6355	19.4573	22.7123	11.8727	11.8221	11.7633
hsa-let-7b	MIMAT0000063	3567.28	4104.73	2884.41	4120.98	3657.29	3434.85
hsa-let-7b*	MIMAT0004482	23.6841	31.3986	26.0025	27.5292	25.9451	25.4263
hsa-let-7c	MIMAT0000064	2179.65	2371.57	1299.04	2182.44	2071.54	1926.87
hsa-let-7c*	MIMAT0004483	0.1	0.1	0.1	0.1	0.1	0.1
hsa-let-7d	MIMAT0000065	924.817	1333.76	293.884	885.914	682.994	661.027
hsa-let-7d*	MIMAT0004484	3.50971	25.6256	0.1	6.68172	6.83228	0.1
hsa-let-7e	MIMAT0000066	933.78	379.204	455.342	1146.16	836.197	767.39
hsa-let-7e*	MIMAT0004485	0.1	0.1	0.1	0.1	0.1	0.1
hsa-let-7f	MIMAT0000067	8029.48	7849.86	2315.19	8041.05	6483.64	5961.12
hsa-let-7f-1*	MIMAT0004486	25.177	25.6668	26.0551	25.7319	25.0577	26.423
hsa-let-7f-2*	MIMAT0004487	0.1	0.1	0.1	0.1	0.1	0.1
hsa-let-7g	MIMAT0000414	1636.1	1594.3	427.237	1240.5	997.391	927.192
hsa-let-7g*	MIMAT0004584	0.1	0.1	0.1	0.1	0.1	0.1
hsa-let-7i	MIMAT0000415	2464.37	1472.47	630.725	1454.96	1217.61	919.061
hsa-let-7i*	MIMAT0004585	0.1	0.1	0.1	2.46968	0.1	0.1
hsa-miR-1	MIMAT0000416	0.1	0.1	16.8385	34.2985	0.1	13.1888
hsa-miR-100	MIMAT0000098	1027.4	122.838	327.813	1420.96	1375.52	430.003
hsa-miR-100*	MIMAT0004512	0.1	0.1	0.1	5.82246	0.1	0.1
hsa-miR-101	MIMAT0000099	193.327	275.619	52.6496	49.9281	56.7258	60.6015
hsa-miR-101*	MIMAT0004513	0.1	0.1	0.1	0.1	0.1	0.1
hsa-miR-103	MIMAT0000101	942.449	1037.18	445.22	964.185	538.811	562.095
hsa-miR-103-2*	MIMAT0009196	0.1	0.1	0.1	0.1	0.1	0.1
hsa-miR-103-as	MIMAT0007402	0.1	0.1	0.1	0.1	0.1	0.1
hsa-miR-105	MIMAT0000102	0.1	14.0711	0.1	0.1	0.1	0.1
hsa-miR-105*	MIMAT0004516	0.1	0.1	0.1	0.1	0.1	0.1
hsa-miR-106a*	MIMAT0004517	0.1	0.1	0.1	0.1	0.1	0.1
hsa-miR-106b	MIMAT0000680	1167.42	1187.76	264.825	376.418	364.353	427.078
hsa-miR-106b*	MIMAT0004672	0.1	0.1	0.1	0.1	0.1	0.1
hsa-miR-107	MIMAT0000104	1148.1	1398.32	424.612	925.937	644.788	645.3
hsa-miR-10a	MIMAT0000253	57.2814	132.5	43.7828	267.711	112.066	75.3796
hsa-miR-10a*	MIMAT0004555	0.1	0.1	0.1	0.1	0.1	0.1
hsa-miR-10b	MIMAT0000254	1066.49	221.007	314.975	1993.3	732.41	836.11
hsa-miR-10b*	MIMAT0004556	15.2888	0.1	9.50738	39.0098	9.77776	13.4857
hsa-miR-1178	MIMAT0005823	0.1	0.1	0.1	0.1	0.1	0.1
hsa-miR-1179	MIMAT0005824	0.1	0.1	0.1	0.1	0.1	0.1
hsa-miR-1180	MIMAT0005825	0.1	0.1	0.1	0.1	0.1	0.1
hsa-miR-1181	MIMAT0005826	112.962	115.818	164.934	152.707	53.166	30.6095
hsa-miR-1182	MIMAT0005827	0.1	0.1	0.1	0.1	0.1	0.1
hsa-miR-1183	MIMAT0005828	0.1	0.1	0.1	0.1	0.1	0.1
hsa-miR-1184	MIMAT0005829	0.1	0.1	0.1	0.1	0.1	0.1
hsa-miR-1185	MIMAT0005798	0.1	0.1	5.68496	14.0144	7.68009	0.1
hsa-miR-1197	MIMAT0005955	0.1	0.1	0.1	0.1	0.1	0.1
hsa-miR-1200	MIMAT0005863	0.1	0.1	0.1	0.1	0.1	0.1
hsa-miR-1201	MIMAT0005864	0.1	0.1	0.1	0.1	0.1	0.1
hsa-miR-1202	MIMAT0005865	78.2932	70.3385	127.942	95.6302	45.4417	38.2322
hsa-miR-1203	MIMAT0005866	0.1	0.1	0.1	0.1	0.1	0.1
hsa-miR-1204	MIMAT0005868	0.1	0.1	0.1	0.1	0.1	0.1
hsa-miR-1205	MIMAT0005869	0.1	0.1	0.1	0.1	0.1	0.1
hsa-miR-1206	MIMAT0005870	0.1	0.1	0.1	0.1	0.1	0.1
hsa-miR-1207-3p	MIMAT0005872	0.1	0.1	0.1	0.1	0.1	0.1
hsa-miR-1207-5p	MIMAT0005871	61.5	94.5408	152.991	114.411	51.0825	26.4333
hsa-miR-1208	MIMAT0005873	0.1	0.1	37.0704	29.8484	5.67392	0.1
hsa-miR-122	MIMAT0000421	0.1	0.1	0.1	0.1	0.1	0.1
hsa-miR-122*	MIMAT0004590	0.1	0.1	0.1	0.1	0.1	0.1
hsa-miR-1224-3p	MIMAT0005459	0.1	0.1	0.1	0.1	0.1	0.1
hsa-miR-1224-5p	MIMAT0005458	0.1	0.1	0.1	0.1	0.1	0.1
hsa-miR-1225-3p	MIMAT0005573	28.3368	28.3043	28.7149	30.0876	29.667	29.4084
hsa-miR-1225-5p	MIMAT0005572	70.9423	78.9954	188.951	140.125	50.6079	32.4079
hsa-miR-1226	MIMAT0005577	0.1	0.1	0.1	0.1	0.1	0.1
hsa-miR-1226*	MIMAT0005576	0.1	0.1	13.0415	0.1	0.1	0.1
hsa-miR-1227	MIMAT0005580	7.9648	0.1	10.4653	14.4603	10.3846	8.0541
hsa-miR-1228	MIMAT0005583	39.7947	40.2462	44.7322	45.2523	41.8102	40.9482
hsa-miR-1228*	MIMAT0005582	0.1	0.1	0.1	0.1	0.1	0.1
hsa-miR-1229	MIMAT0005584	8.78061	0.1	10.9079	12.2531	14.4554	11.2856
hsa-miR-1231	MIMAT0005586	0.1	0.1	0.1	0.1	0.1	0.1
hsa-miR-1233	MIMAT0005588	0.1	0.1	0.1	0.1	0.1	0.1
hsa-miR-1234	MIMAT0005589	43.9703	37.082	49.6132	48.3909	44.0553	41.7897
hsa-miR-1236	MIMAT0005591	0.1	0.1	0.1	2.68923	2.42967	0.1
hsa-miR-1237	MIMAT0005592	20.5095	11.7953	22.4273	25.1058	24.0363	22.5056
hsa-miR-1238	MIMAT0005593	33.1335	28.8231	36.4706	38.4657	35.5665	29.7134
hsa-miR-124	MIMAT0000422	0.1	0.1	0.1	0.1	0.1	0.1
hsa-miR-124*	MIMAT0004591	0.1	0.1	0.1	0.1	0.1	0.1
hsa-miR-1243	MIMAT0005894	0.1	0.1	0.1	0.1	0.1	0.1
hsa-miR-1244	MIMAT0005896	0.1	0.1	0.1	0.1	0.1	0.1
hsa-miR-1245	MIMAT0005897	0.1	0.1	0.1	0.1	0.1	0.1
hsa-miR-1246	MIMAT0005898	46.1095	295.271	52.2097	17.3294	77.9747	10.582
hsa-miR-1247	MIMAT0005899	0.1	0.1	0.1	0.1	0.1	0.1
hsa-miR-1248	MIMAT0005900	0.1	0.1	0.1	0.1	0.1	0.1
hsa-miR-1249	MIMAT0005901	8.63591	0.1	21.2287	19.2678	13.669	8.02067
hsa-miR-1250	MIMAT0005902	0.1	0.1	0.1	0.1	0.1	0.1
hsa-miR-1251	MIMAT0005903	0.1	0.1	0.1	0.1	0.1	0.1
hsa-miR-1252	MIMAT0005944	0.1	0.1	0.1	0.1	0.1	0.1
hsa-miR-1253	MIMAT0005904	0.1	0.1	0.1	0.1	0.1	0.1
hsa-miR-1254	MIMAT0005905	0.1	0.1	0.1	0.1	0.1	0.1
hsa-miR-1255a	MIMAT0005906	0.1	0.1	0.1	0.1	0.1	0.1
hsa-miR-1255b	MIMAT0005945	0.1	0.1	0.1	0.1	0.1	0.1
hsa-miR-1256	MIMAT0005907	0.1	0.1	0.1	0.1	0.1	0.1
hsa-miR-1257	MIMAT0005908	0.1	0.1	0.1	0.1	0.1	0.1
hsa-miR-1258	MIMAT0005909	0.1	0.1	0.1	0.1	0.1	0.1
hsa-miR-1259	MIMAT0005910	0.1	0.1	0.1	0.1	0.1	0.1
hsa-miR-125a-3p	MIMAT0004602	10.5031	0.1	23.5671	14.9942	8.02478	9.03057
hsa-miR-125a-5p	MIMAT0000443	407.91	187.144	203.106	479.283	499.363	376.941
hsa-miR-125b	MIMAT0000423	6552.81	641.277	3073.86	9493.7	7742.99	4559
hsa-miR-125b-1*	MIMAT0004592	0.1	0.1	0.1	0.1	0.1	0.1
hsa-miR-125b-2*	MIMAT0004603	24.774	0.1	0.1	0.1	0.1	6.59901
hsa-miR-126	MIMAT0000445	22.6302	70.5336	7.7848	36.8712	18.5261	19.0486
hsa-miR-126*	MIMAT0000444	0.1	0.1	0.1	4.62932	0.1	0.1
hsa-miR-1260	MIMAT0005911	6506.79	5715.36	2879.75	4076.21	4257.47	4506.97
hsa-miR-1261	MIMAT0005913	0.1	0.1	0.1	0.1	0.1	0.1
hsa-miR-1262	MIMAT0005914	0.1	0.1	0.1	0.1	0.1	0.1
hsa-miR-1263	MIMAT0005915	0.1	0.1	0.1	0.1	0.1	0.1
hsa-miR-1264	MIMAT0005791	0.1	0.1	0.1	0.1	0.1	0.1
hsa-miR-1265	MIMAT0005918	0.1	0.1	0.1	0.1	0.1	0.1
hsa-miR-1266	MIMAT0005920	0.1	0.1	0.1	0.1	0.1	0.1
hsa-miR-1267	MIMAT0005921	16.4806	0.1	14.9738	16.9421	18.6708	15.9353
hsa-miR-1268	MIMAT0005922	0.1	0.1	26.3508	14.3858	5.25432	0.1
hsa-miR-1269	MIMAT0005923	0.1	0.1	0.1	0.1	0.1	0.1
hsa-miR-127-3p	MIMAT0000446	103.913	0.1	246.024	268.601	195.004	164.34
hsa-miR-127-5p	MIMAT0004604	0.1	0.1	0.1	0.1	0.1	0.1
hsa-miR-1270	MIMAT0005924	0.1	0.1	0.1	0.1	0.1	0.1
hsa-miR-1271	MIMAT0005796	26.9153	0.1	7.9112	19.8896	20.8238	18.8032
hsa-miR-1272	MIMAT0005925	0.1	0.1	0.1	0.1	0.1	0.1
hsa-miR-1273	MIMAT0005926	0.1	0.1	0.1	0.1	0.1	0.1
hsa-miR-1274a	MIMAT0005927	3968.02	4345.5	1141.91	3111.62	1794.81	2101.95
hsa-miR-1274b	MIMAT0005938	18665.2	14368.7	6050.62	10551.4	8833.45	12508.4
hsa-miR-1275	MIMAT0005929	34.4967	22.6875	87.8285	26.3096	23.4421	12.5246
hsa-miR-1276	MIMAT0005930	0.1	0.1	0.1	0.1	0.1	0.1
hsa-miR-1277	MIMAT0005933	0.1	0.1	0.1	0.1	0.1	0.1
hsa-miR-1278	MIMAT0005936	0.1	0.1	0.1	0.1	0.1	0.1
hsa-miR-1279	MIMAT0005937	0.1	0.1	0.1	0.1	0.1	0.1
hsa-miR-128	MIMAT0000424	107.204	136.004	42.3743	81.3531	63.6268	67.5476
hsa-miR-1280	MIMAT0005946	249.845	220.577	152.706	181.498	167.516	167.314
hsa-miR-1281	MIMAT0005939	32.8154	32.7137	32.6724	35.9731	34.112	31.9677
hsa-miR-1282	MIMAT0005940	0.1	0.1	0.1	0.1	0.1	0.1
hsa-miR-1283	MIMAT0005799	0.1	0.1	0.1	0.1	0.1	0.1
hsa-miR-1284	MIMAT0005941	0.1	0.1	0.1	0.1	0.1	0.1
hsa-miR-1285	MIMAT0005876	0.1	0.1	0.1	0.1	0.1	0.1
hsa-miR-1286	MIMAT0005877	0.1	0.1	0.1	0.1	0.1	0.1
hsa-miR-1287	MIMAT0005878	0.1	0.1	0.1	0.1	0.1	0.1
hsa-miR-1288	MIMAT0005942	8.12254	0.1	16.1795	12.5433	11.5821	15.1779
hsa-miR-1289	MIMAT0005879	0.1	0.1	0.1	0.1	0.1	0.1
hsa-miR-129*	MIMAT0004548	9.57403	0.1	10.1366	14.9535	16.9788	9.13249
hsa-miR-129-3p	MIMAT0004605	19.7667	11.7135	16.6344	20.609	21.18	22.9797
hsa-miR-129-5p	MIMAT0000242	0.1	0.1	0.1	0.1	0.1	0.1
hsa-miR-1290	MIMAT0005880	10.6392	115.404	9.76268	6.25699	40.2868	0.1
hsa-miR-1291	MIMAT0005881	0.1	0.1	0.1	0.1	0.1	0.1
hsa-miR-1292	MIMAT0005943	0.1	0.1	0.1	0.1	0.1	0.1
hsa-miR-1293	MIMAT0005883	0.1	0.1	0.1	0.1	0.1	0.1
hsa-miR-1294	MIMAT0005884	0.1	0.1	0.1	0.1	0.1	0.1
hsa-miR-1295	MIMAT0005885	0.1	0.1	0.1	0.1	0.1	0.1
hsa-miR-1296	MIMAT0005794	0.1	0.1	0.1	0.1	0.1	0.1
hsa-miR-1297	MIMAT0005886	0.1	0.1	0.1	0.1	0.1	0.1
hsa-miR-1298	MIMAT0005800	0.1	0.1	0.1	0.1	0.1	0.1
hsa-miR-1299	MIMAT0005887	0.1	0.1	0.1	0.1	0.1	0.1
hsa-miR-1301	MIMAT0005797	0.1	0.1	0.1	0.1	0.1	0.1
hsa-miR-1302	MIMAT0005890	0.1	0.1	0.1	0.1	0.1	0.1
hsa-miR-1303	MIMAT0005891	0.1	0.1	0.1	0.1	0.1	0.1
hsa-miR-1304	MIMAT0005892	0.1	0.1	0.1	0.1	0.1	0.1
hsa-miR-1305	MIMAT0005893	49.9573	58.1947	58.1175	42.295	36.1524	57.0058
hsa-miR-1306	MIMAT0005950	0.1	0.1	0.1	0.1	0.1	0.1
hsa-miR-1307	MIMAT0005951	0.1	0.1	0.1	0.1	0.1	0.1
hsa-miR-1308	MIMAT0005947	402.699	1059.4	275.544	343.187	244.759	175.515
hsa-miR-130a	MIMAT0000425	1987.43	1320.73	1216.28	1994.94	1479.24	1437.07
hsa-miR-130a*	MIMAT0004593	0.1	0.1	0.1	0.1	0.1	0.1
hsa-miR-130b	MIMAT0000691	203.934	366.732	118.031	129.773	118.967	137.706
hsa-miR-130b*	MIMAT0004680	3.22901	14.3502	0.1	0.1	2.40674	0.1
hsa-miR-132	MIMAT0000426	38.437	0.1	13.684	28.1199	27.5649	24.7243
hsa-miR-132*	MIMAT0004594	0.1	0.1	0.1	5.04522	4.81503	0.1
hsa-miR-1321	MIMAT0005952	0.1	0.1	0.1	0.1	0.1	0.1
hsa-miR-1322	MIMAT0005953	0.1	0.1	0.1	0.1	0.1	0.1
hsa-miR-1323	MIMAT0005795	0.1	0.1	0.1	0.1	0.1	0.1
hsa-miR-1324	MIMAT0005956	0.1	0.1	0.1	0.1	0.1	0.1
hsa-miR-133a	MIMAT0000427	6.57601	0.1	6.59073	11.1256	5.26317	0.1
hsa-miR-133b	MIMAT0000770	0.1	0.1	19.4943	18.9738	0.1	9.14476
hsa-miR-134	MIMAT0000447	9.74836	0.1	40.4435	30.3915	18.2256	8.64243
hsa-miR-135a	MIMAT0000428	0.1	0.1	0.1	0.1	0.1	0.1
hsa-miR-135a*	MIMAT0004595	26.1431	26.4002	85.8903	44.7629	12.9702	0.1
hsa-miR-135b	MIMAT0000758	0.1	774.594	0.1	0.1	0.1	0.1
hsa-miR-135b*	MIMAT0004698	0.1	0.1	0.1	0.1	0.1	0.1
hsa-miR-136	MIMAT0000448	191.057	0.1	345.49	367.051	284.336	238.651
hsa-miR-136*	MIMAT0004606	37.2821	0.1	49.6977	75.5167	58.6458	49.2777
hsa-miR-137	MIMAT0000429	293.704	0.1	30.623	266.4	189.629	43.7287
hsa-miR-138	MIMAT0000430	0.1	0.1	0.1	0.1	0.1	0.1
hsa-miR-138-1*	MIMAT0004607	0.1	0.1	0.1	0.1	0.1	0.1
hsa-miR-138-2*	MIMAT0004596	0.1	0.1	0.1	0.1	0.1	0.1
hsa-miR-139-3p	MIMAT0004552	0.1	0.1	0.1	0.1	0.1	0.1
hsa-miR-139-5p	MIMAT0000250	0.1	0.1	0.1	0.1	0.1	0.1
hsa-miR-140-3p	MIMAT0004597	270.494	22.6581	77.0503	79.8327	134.112	80.681
hsa-miR-140-5p	MIMAT0000431	504.022	54.1603	108.808	204.524	262.605	163.12
hsa-miR-141	MIMAT0000432	7.2032	3760.43	0.1	0.1	0.1	0.1
hsa-miR-141*	MIMAT0004598	0.1	27.383	0.1	0.1	0.1	0.1
hsa-miR-142-3p	MIMAT0000434	0.1	0.1	0.1	0.1	0.1	0.1
hsa-miR-142-5p	MIMAT0000433	0.1	0.1	0.1	0.1	0.1	0.1
hsa-miR-143	MIMAT0000435	223.623	11.7071	676.473	1064.97	793.496	604.314
hsa-miR-143*	MIMAT0004599	0.1	0.1	48.1823	49.1807	39.1357	28.487
hsa-miR-144	MIMAT0000436	0.1	0.1	0.1	0.1	0.1	0.1
hsa-miR-144*	MIMAT0004600	0.1	0.1	0.1	0.1	0.1	0.1
hsa-miR-145	MIMAT0000437	720.974	28.5738	2079.21	2569.07	2391.13	1561.85
hsa-miR-145*	MIMAT0004601	32.7022	0.1	70.4757	88.3874	113.407	76.7866
hsa-miR-1468	MIMAT0006789	0.1	0.1	0.1	0.1	0.1	0.1
hsa-miR-1469	MIMAT0007347	0.1	0.1	9.23029	4.97688	0.1	0.1
hsa-miR-146a	MIMAT0000449	50.4211	0.1	23.8483	37.0969	0.1	0.1
hsa-miR-146a*	MIMAT0004608	0.1	0.1	0.1	0.1	0.1	0.1
hsa-miR-146b-3p	MIMAT0004766	0.1	0.1	0.1	0.1	0.1	0.1
hsa-miR-146b-5p	MIMAT0002809	46.7797	11.136	5.41561	0.1	29.775	0.1
hsa-miR-147	MIMAT0000251	0.1	0.1	0.1	0.1	0.1	0.1
hsa-miR-1470	MIMAT0007348	0.1	0.1	12.1498	13.8366	11.5918	7.11907
hsa-miR-1471	MIMAT0007349	0.1	0.1	0.1	0.1	0.1	0.1
hsa-miR-147b	MIMAT0004928	0.1	0.1	0.1	0.1	0.1	0.1
hsa-miR-148a	MIMAT0000243	0.1	379.256	34.6803	0.1	39.0683	23.0752
hsa-miR-148a*	MIMAT0004549	0.1	0.1	0.1	0.1	0.1	0.1
hsa-miR-148b	MIMAT0000759	102.325	256.025	45.6103	103.264	76.2321	74.0536
hsa-miR-148b*	MIMAT0004699	0.1	0.1	0.1	0.1	0.1	0.1
hsa-miR-149	MIMAT0000450	72.6917	141.472	49.84	73.6397	63.5859	71.814
hsa-miR-149*	MIMAT0004609	0.1	0.1	0.1	0.1	0.1	0.1
hsa-miR-150	MIMAT0000451	0.1	0.1	0.1	0.1	0.1	0.1
hsa-miR-150*	MIMAT0004610	49.3896	31.3906	99.5666	77.6178	30.6561	12.3216
hsa-miR-151-3p	MIMAT0000757	171.995	82.0741	88.849	99.1901	98.4625	90.9805
hsa-miR-151-5p	MIMAT0004697	565.483	251.638	177.267	335.95	303.739	286.92
hsa-miR-152	MIMAT0000438	146.496	0.1	96.4301	145.163	106.67	105.252
hsa-miR-153	MIMAT0000439	0.1	0.1	0.1	0.1	0.1	0.1
hsa-miR-1537	MIMAT0007399	0.1	0.1	0.1	0.1	0.1	0.1
hsa-miR-1538	MIMAT0007400	0.1	0.1	0.1	0.1	0.1	0.1
hsa-miR-1539	MIMAT0007401	27.892	24.2925	28.2703	28.5462	26.5727	26.6576
hsa-miR-154	MIMAT0000452	24.5087	0.1	32.7343	48.1979	37.1009	29.7788
hsa-miR-154*	MIMAT0000453	52.0612	0.1	20.5025	52.5089	61.4155	35.4867
hsa-miR-155	MIMAT0000646	298.571	20.5877	32.129	33.7846	99.0288	97.4652
hsa-miR-155*	MIMAT0004658	0.1	0.1	0.1	0.1	0.1	0.1
hsa-miR-15a	MIMAT0000068	836.172	1139.31	358.484	450.826	546.561	589.229
hsa-miR-15a*	MIMAT0004488	0.1	5.95719	0.1	0.1	0.1	0.1
hsa-miR-15b	MIMAT0000417	2679.82	1659.19	294.482	741.267	731.143	953.459
hsa-miR-15b*	MIMAT0004586	14.8457	12.508	0.1	3.16233	3.37964	5.14817
hsa-miR-16	MIMAT0000069	4168.28	3164.39	948.384	1439.08	1735.84	2002.41
hsa-miR-16-1*	MIMAT0004489	0.1	0.1	0.1	0.1	0.1	0.1
hsa-miR-16-2*	MIMAT0004518	44.2095	22.19	5.51571	7.47842	14.5155	11.149
hsa-miR-17	MIMAT0000070	198.981	1174.36	73.6487	121.677	164.547	155.007
hsa-miR-17*	MIMAT0000071	20.894	158.434	13.3331	12.0948	20.2485	15.8449
hsa-miR-181a	MIMAT0000256	387.952	455.744	441.693	407.819	180.817	212.382
hsa-miR-181a*	MIMAT0000270	27.7736	45.3692	25.3493	29.156	12.3006	7.76211
hsa-miR-181a-2*	MIMAT0004558	46.2391	21.1888	37.3315	52.9613	17.631	44.5142
hsa-miR-181b	MIMAT0000257	161.718	294.59	216.439	180.171	95.7436	156.691
hsa-miR-181c	MIMAT0000258	19.3572	55.9778	21.9938	27.0995	8.89376	12.6999
hsa-miR-181c*	MIMAT0004559	0.1	0.1	0.1	0.1	0.1	0.1
hsa-miR-181d	MIMAT0002821	15.5653	42.3644	23.0687	18.0797	18.842	14.763
hsa-miR-182	MIMAT0000259	0.1	78.5578	0.1	0.1	0.1	0.1
hsa-miR-182*	MIMAT0000260	0.1	6.91425	0.1	0.1	0.1	0.1
hsa-miR-1825	MIMAT0006765	25.6273	24.9353	29.3106	31.1334	30.2747	25.9855
hsa-miR-1826	MIMAT0006766	69.9777	64.2348	318.883	132.541	42.3322	46.8964
hsa-miR-1827	MIMAT0006767	0.1	0.1	0.1	0.1	0.1	0.1
hsa-miR-183	MIMAT0000261	0.1	172.079	0.1	0.1	0.1	0.1
hsa-miR-183*	MIMAT0004560	0.1	6.57239	0.1	0.1	0.1	0.1
hsa-miR-184	MIMAT0000454	0.1	0.1	0.1	0.1	0.1	0.1
hsa-miR-185	MIMAT0000455	99.4507	111.739	57.6286	103.668	74.005	80.0784
hsa-miR-185*	MIMAT0004611	0.1	0.1	0.1	0.1	0.1	0.1
hsa-miR-186	MIMAT0000456	85.7736	137.546	48.0956	69.3141	57.5225	49.2386
hsa-miR-186*	MIMAT0004612	0.1	0.1	0.1	0.1	0.1	0.1
hsa-miR-187	MIMAT0000262	0.1	0.1	0.1	0.1	0.1	0.1
hsa-miR-187*	MIMAT0004561	0.1	0.1	0.1	0.1	0.1	0.1
hsa-miR-188-3p	MIMAT0004613	0.1	0.1	0.1	0.1	0.1	0.1
hsa-miR-188-5p	MIMAT0000457	0.1	0.1	36.34	11.0214	0.1	0.1
hsa-miR-18a	MIMAT0000072	35.8651	315.34	9.2964	22.9964	35.4322	35.755
hsa-miR-18a*	MIMAT0002891	0.1	0.1	0.1	0.1	0.1	0.1
hsa-miR-18b	MIMAT0001412	10.1967	126.065	4.8086	7.05755	10.4407	9.92698
hsa-miR-18b*	MIMAT0004751	0.1	0.1	0.1	0.1	0.1	0.1
hsa-miR-190	MIMAT0000458	0.1	0.1	0.1	0.1	0.1	0.1
hsa-miR-1908	MIMAT0007881	0.1	0.1	0.1	0.1	0.1	0.1
hsa-miR-1909	MIMAT0007883	0.1	0.1	0.1	0.1	0.1	0.1
hsa-miR-1909*	MIMAT0007882	0.1	0.1	0.1	0.1	0.1	0.1
hsa-miR-190b	MIMAT0004929	0.1	0.1	0.1	0.1	0.1	0.1
hsa-miR-191	MIMAT0000440	3.27065	0.1	3.69578	6.09857	5.47243	0.1
hsa-miR-191*	MIMAT0001618	31.0622	26.9596	33.6283	34.5046	32.2868	30.6924
hsa-miR-1910	MIMAT0007884	0.1	0.1	0.1	0.1	0.1	0.1
hsa-miR-1911	MIMAT0007885	0.1	0.1	0.1	0.1	0.1	0.1
hsa-miR-1911*	MIMAT0007886	0.1	0.1	0.1	0.1	0.1	0.1
hsa-miR-1912	MIMAT0007887	0.1	0.1	0.1	0.1	0.1	0.1
hsa-miR-1913	MIMAT0007888	0.1	0.1	0.1	0.1	0.1	0.1
hsa-miR-1914	MIMAT0007889	0.1	0.1	0.1	0.1	0.1	0.1
hsa-miR-1914*	MIMAT0007890	15.4417	0.1	25.5731	16.4998	12.6158	16.7407
hsa-miR-1915	MIMAT0007892	298.537	301.986	803.848	776.901	228.027	130.234
hsa-miR-1915*	MIMAT0007891	0.1	0.1	0.1	0.1	0.1	0.1
hsa-miR-192	MIMAT0000222	14.038	50.8016	0.1	12.7259	11.4121	0.1
hsa-miR-192*	MIMAT0004543	0.1	0.1	0.1	0.1	0.1	0.1
hsa-miR-193a-3p	MIMAT0000459	235.124	64.4836	153.056	207.524	90.426	128.984
hsa-miR-193a-5p	MIMAT0004614	16.4424	0.1	11.1706	21.7099	6.31479	7.45307
hsa-miR-193b	MIMAT0002819	544.684	190.766	123.727	214.753	228.686	222.926
hsa-miR-193b*	MIMAT0004767	0.1	0.1	6.14319	0.1	0.1	0.1
hsa-miR-194	MIMAT0000460	0.1	20.6089	0.1	0.1	0.1	0.1
hsa-miR-194*	MIMAT0004671	0.1	0.1	0.1	0.1	0.1	0.1
hsa-miR-195	MIMAT0000461	60.5313	116.095	22.3604	10.6143	59.499	31.9742
hsa-miR-195*	MIMAT0004615	0.1	0.1	0.1	0.1	0.1	0.1
hsa-miR-196a	MIMAT0000226	0.1	17.3606	0.1	0.1	0.1	0.1
hsa-miR-196a*	MIMAT0004562	0.1	0.1	0.1	0.1	0.1	0.1
hsa-miR-196b	MIMAT0001080	270.462	86.5422	192.684	216.536	212.293	326.347
hsa-miR-196b*	MIMAT0009201	0.1	0.1	0.1	0.1	0.1	0.1
hsa-miR-197	MIMAT0000227	62.9946	74.674	34.784	61.5538	59.5682	49.175
hsa-miR-1972	MIMAT0009447	0.1	0.1	5.45705	0.1	0.1	0.1
hsa-miR-1973	MIMAT0009448	40.3729	58.8206	900.686	105.734	77.0165	41.2814
hsa-miR-1974_v14.0	MIMAT0009449	39823.5	45692.6	82734.3	78676.3	37422.9	40745.6
hsa-miR-1975	MIMAT0009450	24.4397	28.8021	27.3408	31.7204	8.96336	18.5694
hsa-miR-1976	MIMAT0009451	0.1	0.1	0.1	0.1	0.1	0.1
hsa-miR-1977_v14.0	MIMAT0009452	42.5851	96.9791	306.914	169.447	86.3821	54.6938
hsa-miR-1978_v14.0	MIMAT0009453	0.1	0.1	16.9407	0.1	0.1	0.1
hsa-miR-1979	MIMAT0009454	387.944	521.173	570.187	146.843	192.499	331.47
hsa-miR-198	MIMAT0000228	0.1	0.1	0.1	0.1	0.1	0.1
hsa-miR-199a-3p	MIMAT0000232	4960.45	0.1	2335.23	3512.04	4548.58	4104.27
hsa-miR-199a-5p	MIMAT0000231	1970.72	0.1	1313.57	1140.53	1845.26	1381.52
hsa-miR-199b-5p	MIMAT0000263	91.6879	0.1	293.874	118.37	243.158	211.271
hsa-miR-19a	MIMAT0000073	348.71	2137.94	151.896	244.922	343.67	294.121
hsa-miR-19a*	MIMAT0004490	0.1	0.1	0.1	0.1	0.1	0.1
hsa-miR-19b	MIMAT0000074	792.382	3488.32	411.692	546.095	693.237	603.135
hsa-miR-19b-1*	MIMAT0004491	0.1	19.1595	0.1	0.1	0.1	0.1
hsa-miR-19b-2*	MIMAT0004492	0.1	0.1	0.1	0.1	0.1	0.1
hsa-miR-200a	MIMAT0000682	0.1	1712.08	0.1	0.1	0.1	0.1
hsa-miR-200a*	MIMAT0001620	0.1	18.8178	0.1	0.1	0.1	0.1
hsa-miR-200b	MIMAT0000318	0.1	2256.12	0.1	0.1	0.1	0.1
hsa-miR-200b*	MIMAT0004571	0.1	18.4237	0.1	0.1	0.1	0.1
hsa-miR-200c	MIMAT0000617	0.1	1443.26	0.1	0.1	0.1	0.1
hsa-miR-200c*	MIMAT0004657	0.1	6.44976	0.1	0.1	0.1	0.1
hsa-miR-202	MIMAT0002811	0.1	0.1	0.1	0.1	0.1	0.1
hsa-miR-202*	MIMAT0002810	0.1	0.1	0.1	0.1	0.1	0.1
hsa-miR-203	MIMAT0000264	0.1	44.3382	0.1	0.1	0.1	0.1
hsa-miR-204	MIMAT0000265	0.1	0.1	0.1	0.1	0.1	0.1
hsa-miR-205	MIMAT0000266	0.1	39.6365	0.1	0.1	0.1	0.1
hsa-miR-205*	MIMAT0009197	0.1	0.1	0.1	0.1	0.1	0.1
hsa-miR-2052	MIMAT0009977	0.1	0.1	0.1	0.1	0.1	0.1
hsa-miR-2053	MIMAT0009978	0.1	0.1	0.1	0.1	0.1	0.1
hsa-miR-206	MIMAT0000462	0.1	0.1	0.1	0.1	0.1	0.1
hsa-miR-208a	MIMAT0000241	0.1	0.1	0.1	0.1	0.1	0.1
hsa-miR-208b	MIMAT0004960	0.1	0.1	0.1	0.1	0.1	0.1
hsa-miR-20a	MIMAT0000075	388.542	2101.55	109.96	219.769	324.931	286.285
hsa-miR-20a*	MIMAT0004493	6.51833	42.2362	0.1	5.91863	6.6321	0.1
hsa-miR-20b	MIMAT0001413	123.187	659.707	38.8782	70.0549	105.604	93.7017
hsa-miR-20b*	MIMAT0004752	0.1	0.1	0.1	0.1	0.1	0.1
hsa-miR-21	MIMAT0000076	26223.2	8553.73	26421.4	57011.1	27890.8	25600.7
hsa-miR-21*	MIMAT0004494	134.412	47.1343	261.034	196.533	115.122	114.382
hsa-miR-210	MIMAT0000267	155.875	97.0998	93.2651	69.6788	72.5257	39.1751
hsa-miR-211	MIMAT0000268	0.1	25.1173	0.1	0.1	0.1	0.1
hsa-miR-2110	MIMAT0010133	0.1	0.1	0.1	0.1	0.1	0.1
hsa-miR-2113	MIMAT0009206	0.1	0.1	0.1	0.1	0.1	0.1
hsa-miR-2114	MIMAT0011156	0.1	0.1	0.1	0.1	0.1	0.1
hsa-miR-2114*	MIMAT0011157	0.1	0.1	0.1	0.1	0.1	0.1
hsa-miR-2115	MIMAT0011158	0.1	0.1	0.1	0.1	0.1	0.1
hsa-miR-2115*	MIMAT0011159	0.1	0.1	0.1	0.1	0.1	0.1
hsa-miR-2116	MIMAT0011160	0.1	0.1	0.1	0.1	0.1	0.1
hsa-miR-2116*	MIMAT0011161	25.6607	7.87965	26.9662	27.0836	28.4627	24.8651
hsa-miR-2117	MIMAT0011162	0.1	0.1	0.1	0.1	0.1	0.1
hsa-miR-212	MIMAT0000269	8.13637	0.1	0.1	0.1	5.01901	0.1
hsa-miR-214	MIMAT0000271	199.741	0.1	286.215	257.911	311.387	315.944
hsa-miR-214*	MIMAT0004564	24.6789	0.1	23.8748	22.2938	29.0199	32.3505
hsa-miR-215	MIMAT0000272	0.1	40.6271	0.1	5.00727	0.1	0.1
hsa-miR-216a	MIMAT0000273	0.1	0.1	0.1	0.1	0.1	0.1
hsa-miR-216b	MIMAT0004959	0.1	0.1	0.1	0.1	0.1	0.1
hsa-miR-217	MIMAT0000274	0.1	0.1	0.1	0.1	0.1	0.1
hsa-miR-218	MIMAT0000275	190.929	337.243	0.1	0.1	80.6029	0.1
hsa-miR-218-1*	MIMAT0004565	0.1	0.1	0.1	0.1	0.1	0.1
hsa-miR-218-2*	MIMAT0004566	0.1	0.1	0.1	0.1	0.1	0.1
hsa-miR-219-1-3p	MIMAT0004567	0.1	0.1	0.1	0.1	0.1	0.1
hsa-miR-219-2-3p	MIMAT0004675	0.1	0.1	0.1	0.1	0.1	0.1
hsa-miR-219-5p	MIMAT0000276	15.9242	38.5604	0.1	0.1	0.1	0.1
hsa-miR-22	MIMAT0000077	4212.61	672.182	4198.75	5866.37	4624.38	4047.79
hsa-miR-22*	MIMAT0004495	136.165	12.7424	76.9536	180.087	172.309	164.39
hsa-miR-220a	MIMAT0000277	0.1	0.1	0.1	0.1	0.1	0.1
hsa-miR-220b	MIMAT0004908	0.1	0.1	0.1	0.1	0.1	0.1
hsa-miR-220c	MIMAT0004915	0.1	0.1	0.1	0.1	0.1	0.1
hsa-miR-221	MIMAT0000278	1910.58	221.8	1399.28	2791.26	2499.83	1912.87
hsa-miR-221*	MIMAT0004568	108.606	0.1	28.7787	109.887	101.753	80.2988
hsa-miR-222	MIMAT0000279	290.469	29.6265	403.526	239.478	235.403	218.888
hsa-miR-222*	MIMAT0004569	0.1	0.1	0.1	2.70794	2.86639	0.1
hsa-miR-223	MIMAT0000280	19.9467	0.1	20.6262	21.3801	20.8949	23.3545
hsa-miR-223*	MIMAT0004570	0.1	0.1	0.1	0.1	0.1	0.1
hsa-miR-224	MIMAT0000281	123.126	44.8068	26.4178	32.1519	129.471	111.892
hsa-miR-224*	MIMAT0009198	0.1	0.1	0.1	0.1	5.26431	0.1
hsa-miR-2276	MIMAT0011775	0.1	0.1	0.1	0.1	0.1	0.1
hsa-miR-2277	MIMAT0011777	0.1	0.1	0.1	0.1	0.1	0.1
hsa-miR-2278	MIMAT0011778	0.1	0.1	0.1	0.1	0.1	0.1
hsa-miR-23a	MIMAT0000078	6209.86	1151.04	3015.52	7198.17	4578.75	4842.36
hsa-miR-23a*	MIMAT0004496	0.1	0.1	0.1	0.1	0.1	0.1
hsa-miR-23b	MIMAT0000418	1204.52	2066.14	1342.99	2790.28	1385.91	2208.8
hsa-miR-23b*	MIMAT0004587	0.1	0.1	3.79372	8.0294	6.82009	9.96688
hsa-miR-24	MIMAT0000080	3049.3	1541.29	3469.65	5395.16	2748.26	3237.66
hsa-miR-24-1*	MIMAT0000079	12.0733	34.321	31.7668	54.1927	24.7731	39.0452
hsa-miR-24-2*	MIMAT0004497	0.1	0.1	0.1	0.1	0.1	0.1
hsa-miR-25	MIMAT0000081	687.298	607.111	151.037	220.345	210.396	235.695
hsa-miR-25*	MIMAT0004498	0.1	0.1	0.1	0.1	0.1	0.1
hsa-miR-26a	MIMAT0000082	1563.6	476.015	959.79	910.511	1060.92	877.23
hsa-miR-26a-1*	MIMAT0004499	0.1	0.1	0.1	0.1	0.1	0.1
hsa-miR-26a-2*	MIMAT0004681	0.1	0.1	0.1	0.1	0.1	0.1
hsa-miR-26b	MIMAT0000083	963.15	574.132	242.545	624.716	638.493	680.079
hsa-miR-26b*	MIMAT0004500	0.1	0.1	0.1	0.1	0.1	0.1
hsa-miR-27a	MIMAT0000084	3841.86	741.521	2290.59	5501.41	3303.96	3582.57
hsa-miR-27a*	MIMAT0004501	0.1	0.1	0.1	0.1	0.1	0.1
hsa-miR-27b	MIMAT0000419	1462.47	3098.78	1764.25	3559.8	1734.09	2925.71
hsa-miR-27b*	MIMAT0004588	0.1	0.1	0.1	0.1	0.1	0.1
hsa-miR-28-3p	MIMAT0004502	0.1	0.1	2.81301	0.1	0.1	0.1
hsa-miR-28-5p	MIMAT0000085	140.137	63.9687	91.5895	211.68	114.796	109.144
hsa-miR-296-3p	MIMAT0004679	0.1	0.1	0.1	0.1	0.1	0.1
hsa-miR-296-5p	MIMAT0000690	8.29973	0.1	16.9265	14.2603	12.2686	8.22579
hsa-miR-297	MIMAT0004450	0.1	0.1	0.1	0.1	0.1	0.1
hsa-miR-298	MIMAT0004901	0.1	0.1	0.1	0.1	0.1	0.1
hsa-miR-299-3p	MIMAT0000687	33.887	0.1	20.9703	30.3027	26.9415	22.9188
hsa-miR-299-5p	MIMAT0002890	116.654	0.1	56.9777	145.386	106.422	92.4799
hsa-miR-29a	MIMAT0000086	6830.48	327.109	4165.32	6957.08	6814.89	4475.65
hsa-miR-29a*	MIMAT0004503	22.5995	0.1	12.4432	18.8939	20.9152	12.149
hsa-miR-29b	MIMAT0000100	6176.35	438.251	3296.6	6325.58	6980.73	5425.72
hsa-miR-29b-1*	MIMAT0004514	81.2648	0.1	11.6854	39.7994	40.5577	36.3122
hsa-miR-29b-2*	MIMAT0004515	0.1	0.1	0.1	0.1	0.1	0.1
hsa-miR-29c	MIMAT0000681	1965.96	261.593	1305.88	2029.12	1973.59	1479.28
hsa-miR-29c*	MIMAT0004673	12.236	0.1	10.8585	11.1125	7.5748	11.6849
hsa-miR-300	MIMAT0004903	0.1	0.1	0.1	0.1	0.1	0.1
hsa-miR-301a	MIMAT0000688	159.024	431.6	55.4882	144.808	69.0732	92.1977
hsa-miR-301b	MIMAT0004958	5.63646	33.2498	3.80779	12.5275	4.3756	4.90166
hsa-miR-302a	MIMAT0000684	0.1	0.1	0.1	0.1	0.1	0.1
hsa-miR-302a*	MIMAT0000683	0.1	0.1	0.1	0.1	0.1	0.1
hsa-miR-302b	MIMAT0000715	0.1	0.1	0.1	0.1	0.1	0.1
hsa-miR-302b*	MIMAT0000714	0.1	0.1	0.1	0.1	0.1	0.1
hsa-miR-302c	MIMAT0000717	0.1	0.1	0.1	0.1	0.1	0.1
hsa-miR-302c*	MIMAT0000716	0.1	0.1	0.1	0.1	0.1	0.1
hsa-miR-302d	MIMAT0000718	0.1	0.1	0.1	0.1	0.1	0.1
hsa-miR-302d*	MIMAT0004685	0.1	0.1	0.1	0.1	0.1	0.1
hsa-miR-302e	MIMAT0005931	0.1	0.1	0.1	0.1	0.1	0.1
hsa-miR-302f	MIMAT0005932	0.1	0.1	0.1	0.1	0.1	0.1
hsa-miR-30a	MIMAT0000087	955.306	273.717	341.932	539.774	358.003	400.053
hsa-miR-30a*	MIMAT0000088	92.0356	12.4619	25.5287	58.2671	34.9114	43.1331
hsa-miR-30b	MIMAT0000420	431.326	526.298	102.618	195.947	193.526	171.346
hsa-miR-30b*	MIMAT0004589	0.1	0.1	0.1	0.1	0.1	0.1
hsa-miR-30c	MIMAT0000244	290.548	280.158	81.903	234.62	157.577	166.828
hsa-miR-30c-1*	MIMAT0004674	0.1	0.1	0.1	0.1	0.1	0.1
hsa-miR-30c-2*	MIMAT0004550	8.03182	0.1	0.1	6.57139	0.1	0.1
hsa-miR-30d	MIMAT0000245	190.715	255.818	110.414	93.8204	92.6172	84.29
hsa-miR-30d*	MIMAT0004551	0.1	0.1	0.1	0.1	0.1	0.1
hsa-miR-30e	MIMAT0000692	261.003	361.513	152.545	203.531	144.666	144.821
hsa-miR-30e*	MIMAT0000693	65.3508	50.5091	20.628	52.3305	34.0446	38.9471
hsa-miR-31	MIMAT0000089	221.476	12.39	28.8432	47.506	323.423	104.06
hsa-miR-31*	MIMAT0004504	110.161	0.1	0.1	23.5799	129.871	47.9631
hsa-miR-32	MIMAT0000090	65.9402	75.7667	16.3833	35.2192	32.8081	36.4161
hsa-miR-32*	MIMAT0004505	0.1	0.1	0.1	0.1	0.1	0.1
hsa-miR-320a	MIMAT0000510	127.99	119.716	84.1697	67.8105	80.3006	86.5347
hsa-miR-320b	MIMAT0005792	290.864	217.447	150.99	146.647	184.577	180.654
hsa-miR-320c	MIMAT0005793	249.281	198.019	130.94	106.959	159.964	143.983
hsa-miR-320d	MIMAT0006764	422.31	314.735	196.599	163.158	243.912	230.783
hsa-miR-323-3p	MIMAT0000755	0.1	0.1	0.1	18.9468	13.2038	7.7743
hsa-miR-323-5p	MIMAT0004696	0.1	0.1	0.1	0.1	0.1	0.1
hsa-miR-323b-5p	MIMAT0001630	0.1	0.1	0.1	0.1	0.1	0.1
hsa-miR-324-3p	MIMAT0000762	198.461	292.229	186.694	143.879	124.17	140.651
hsa-miR-324-5p	MIMAT0000761	216.668	445.447	93.1998	158.74	121.511	109.622
hsa-miR-325	MIMAT0000771	0.1	0.1	0.1	0.1	0.1	0.1
hsa-miR-326	MIMAT0000756	0.1	0.1	4.6302	7.68362	3.66993	7.4691
hsa-miR-328	MIMAT0000752	0.1	25.3942	0.1	8.65195	8.05269	6.91952
hsa-miR-329	MIMAT0001629	14.5676	0.1	11.6629	37.3052	28.8707	16.6737
hsa-miR-330-3p	MIMAT0000751	0.1	0.1	0.1	0.1	0.1	0.1
hsa-miR-330-5p	MIMAT0004693	0.1	0.1	0.1	0.1	0.1	0.1
hsa-miR-331-3p	MIMAT0000760	282.741	455.247	136.833	313.581	193.165	201.999
hsa-miR-331-5p	MIMAT0004700	0.1	0.1	0.1	0.1	0.1	0.1
hsa-miR-335	MIMAT0000765	389.437	73.5429	85.8617	74.8533	259.605	159.409
hsa-miR-335*	MIMAT0004703	62.0365	7.60184	17.2432	11.5098	52.4952	29.882
hsa-miR-337-3p	MIMAT0000754	50.9118	0.1	46.759	124.008	99.0271	72.231
hsa-miR-337-5p	MIMAT0004695	81.0904	0.1	102.096	172.677	140.136	105.926
hsa-miR-338-3p	MIMAT0000763	0.1	34.2061	0.1	0.1	0.1	0.1
hsa-miR-338-5p	MIMAT0004701	0.1	0.1	0.1	0.1	0.1	0.1
hsa-miR-339-3p	MIMAT0004702	0.1	0.1	0.1	0.1	0.1	0.1
hsa-miR-339-5p	MIMAT0000764	0.1	0.1	0.1	0.1	0.1	0.1
hsa-miR-33a	MIMAT0000091	23.3013	58.7828	13.559	9.5692	16.6712	12.4591
hsa-miR-33a*	MIMAT0004506	0.1	0.1	0.1	0.1	0.1	0.1
hsa-miR-33b	MIMAT0003301	0.1	0.1	0.1	0.1	0.1	0.1
hsa-miR-33b*	MIMAT0004811	24.4066	0.1	25.7989	25.6604	25.6564	23.8936
hsa-miR-340	MIMAT0004692	31.8255	36.4267	0.1	23.7137	11.2824	16.7316
hsa-miR-340*	MIMAT0000750	0.1	10.7533	0.1	4.95047	0.1	0.1
hsa-miR-342-3p	MIMAT0000753	36.5983	241.452	33.0981	23.1152	29.1625	11.5341
hsa-miR-342-5p	MIMAT0004694	0.1	0.1	0.1	0.1	0.1	0.1
hsa-miR-345	MIMAT0000772	3.3502	13.4023	6.09727	2.34984	0.1	0.1
hsa-miR-346	MIMAT0000773	0.1	0.1	0.1	0.1	0.1	0.1
hsa-miR-34a	MIMAT0000255	609.932	70.9957	1127.72	2118.38	1379.46	1081.71
hsa-miR-34a*	MIMAT0004557	8.28436	0.1	14.9618	30.5178	24.4033	15.7756
hsa-miR-34b	MIMAT0004676	0.1	0.1	0.1	0.1	0.1	0.1
hsa-miR-34b*	MIMAT0000685	136.382	70.7015	136.652	266.568	175.969	147.233
hsa-miR-34c-3p	MIMAT0004677	0.1	0.1	0.1	2.84939	0.1	0.1
hsa-miR-34c-5p	MIMAT0000686	39.0085	18.253	6.73486	30.1674	6.31569	7.70843
hsa-miR-361-3p	MIMAT0004682	51.2837	26.6085	12.575	20.0072	23.3299	18.5655
hsa-miR-361-5p	MIMAT0000703	219.938	172.417	108.204	145.557	120.139	114.062
hsa-miR-362-3p	MIMAT0004683	52.8012	52.8839	6.08214	19.6752	30.456	19.1871
hsa-miR-362-5p	MIMAT0000705	34.2029	22.8136	6.89754	7.43538	16.8879	0.1
hsa-miR-363	MIMAT0000707	0.1	0.1	0.1	0.1	0.1	0.1
hsa-miR-363*	MIMAT0003385	0.1	0.1	0.1	0.1	0.1	0.1
hsa-miR-365	MIMAT0000710	1047.58	305.269	226.729	618.346	424.617	433.155
hsa-miR-365*	MIMAT0009199	0.1	0.1	0.1	0.1	0.1	0.1
hsa-miR-367	MIMAT0000719	0.1	0.1	0.1	0.1	0.1	0.1
hsa-miR-367*	MIMAT0004686	0.1	0.1	0.1	0.1	0.1	0.1
hsa-miR-369-3p	MIMAT0000721	6.91413	0.1	6.9766	22.0883	22.1558	10.6616
hsa-miR-369-5p	MIMAT0001621	10.9755	0.1	6.93459	34.7481	23.9204	13.3677
hsa-miR-370	MIMAT0000722	0.1	0.1	35.2451	19.3734	14.9519	11.1238
hsa-miR-371-3p	MIMAT0000723	0.1	0.1	0.1	0.1	0.1	0.1
hsa-miR-371-5p	MIMAT0004687	20.9473	5.64685	61.5883	36.8998	15.4048	7.10815
hsa-miR-372	MIMAT0000724	0.1	0.1	0.1	0.1	0.1	0.1
hsa-miR-373	MIMAT0000726	0.1	0.1	0.1	0.1	0.1	0.1
hsa-miR-373*	MIMAT0000725	0.1	0.1	5.88275	7.36218	0.1	0.1
hsa-miR-374a	MIMAT0000727	349.938	264.369	88.1038	265.512	187.561	209.361
hsa-miR-374a*	MIMAT0004688	0.1	0.1	0.1	0.1	0.1	0.1
hsa-miR-374b	MIMAT0004955	139.402	147.598	40.5039	109.574	77.4534	84.9235
hsa-miR-374b*	MIMAT0004956	0.1	0.1	0.1	0.1	0.1	0.1
hsa-miR-375	MIMAT0000728	0.1	0.1	0.1	0.1	0.1	0.1
hsa-miR-376a	MIMAT0000729	244.76	0.1	318.409	486.051	391.523	304.529
hsa-miR-376a*	MIMAT0003386	23.4633	0.1	33.8485	86.7889	51.5385	47.0328
hsa-miR-376b	MIMAT0002172	71.4145	0.1	65.1568	108.062	111.482	79.2788
hsa-miR-376c	MIMAT0000720	267.816	0.1	376.041	471.006	372.181	295.022
hsa-miR-377	MIMAT0000730	231.674	0.1	289.292	424.822	331.167	261.425
hsa-miR-377*	MIMAT0004689	0.1	0.1	3.20596	7.35007	3.16677	0.1
hsa-miR-378	MIMAT0000732	15.0981	59.6136	7.7234	10.9417	6.73549	7.5977
hsa-miR-378*	MIMAT0000731	0.1	0.1	0.1	0.1	0.1	0.1
hsa-miR-379	MIMAT0000733	63.4092	0.1	78.4205	95.3189	66.6156	59.8242
hsa-miR-379*	MIMAT0004690	0.1	0.1	0.1	5.1293	3.09942	0.1
hsa-miR-380	MIMAT0000735	0.1	0.1	0.1	11.8704	5.35018	0.1
hsa-miR-380*	MIMAT0000734	0.1	0.1	0.1	0.1	0.1	0.1
hsa-miR-381	MIMAT0000736	124.326	0.1	104.628	135.913	111.082	86.9541
hsa-miR-382	MIMAT0000737	27.4191	0.1	41.103	56.1777	37.2233	35.2877
hsa-miR-383	MIMAT0000738	0.1	0.1	0.1	0.1	0.1	0.1
hsa-miR-384	MIMAT0001075	0.1	0.1	0.1	0.1	0.1	0.1
hsa-miR-409-3p	MIMAT0001639	58.1735	0.1	79.5391	117.767	90.7535	74.1627
hsa-miR-409-5p	MIMAT0001638	10.4601	0.1	20.7546	35.556	23.1029	19.3916
hsa-miR-410	MIMAT0002171	16.1132	0.1	47.1368	83.0269	40.2063	39.677
hsa-miR-411	MIMAT0003329	40.1203	0.1	35.8061	58.5667	48.4113	41.4491
hsa-miR-411*	MIMAT0004813	7.61277	0.1	6.20197	10.0818	10.3128	8.82146
hsa-miR-412	MIMAT0002170	0.1	0.1	0.1	0.1	0.1	0.1
hsa-miR-421	MIMAT0003339	0.1	12.4922	0.1	9.96415	5.11484	6.65973
hsa-miR-422a	MIMAT0001339	0.1	0.1	0.1	0.1	0.1	0.1
hsa-miR-423-3p	MIMAT0001340	7.74273	0.1	7.04497	3.94112	3.24704	0.1
hsa-miR-423-5p	MIMAT0004748	63.2099	40.7603	44.1833	30.2993	34.077	34.6112
hsa-miR-424	MIMAT0001341	5942.84	185.37	2654.61	3903.37	6399.03	4719.75
hsa-miR-424*	MIMAT0004749	24.4738	0.1	20.7861	7.99308	25.2317	17.915
hsa-miR-425	MIMAT0003393	147.158	417.739	72.0022	80.3474	68.8548	84.3885
hsa-miR-425*	MIMAT0001343	26.3356	12.0773	27.3594	30.8733	28.4157	26.7522
hsa-miR-429	MIMAT0001536	0.1	758.585	0.1	0.1	0.1	0.1
hsa-miR-431	MIMAT0001625	7.536	0.1	15.9957	24.6135	29.1713	22.4094
hsa-miR-431*	MIMAT0004757	0.1	0.1	12.1368	0.1	0.1	0.1
hsa-miR-432	MIMAT0002814	0.1	0.1	24.0536	52.4093	29.8675	22.712
hsa-miR-432*	MIMAT0002815	0.1	0.1	0.1	0.1	0.1	0.1
hsa-miR-433	MIMAT0001627	0.1	0.1	0.1	5.10356	0.1	0.1
hsa-miR-448	MIMAT0001532	0.1	0.1	0.1	0.1	0.1	0.1
hsa-miR-449a	MIMAT0001541	0.1	0.1	0.1	0.1	0.1	0.1
hsa-miR-449b	MIMAT0003327	0.1	0.1	0.1	0.1	0.1	0.1
hsa-miR-449b*	MIMAT0009203	0.1	0.1	0.1	0.1	0.1	0.1
hsa-miR-449c	MIMAT0010251	0.1	0.1	0.1	0.1	0.1	0.1
hsa-miR-449c*	MIMAT0013771	0.1	0.1	0.1	0.1	0.1	0.1
hsa-miR-450a	MIMAT0001545	183.386	0.1	159.68	304.016	257.364	284.849
hsa-miR-450b-3p	MIMAT0004910	0.1	0.1	0.1	0.1	0.1	0.1
hsa-miR-450b-5p	MIMAT0004909	0.1	0.1	0.1	6.03583	6.07962	4.3942
hsa-miR-451	MIMAT0001631	0.1	0.1	0.1	0.1	0.1	0.1
hsa-miR-452	MIMAT0001635	8.37681	0.1	0.1	6.39269	9.81002	19.9052
hsa-miR-452*	MIMAT0001636	0.1	0.1	0.1	0.1	0.1	0.1
hsa-miR-454	MIMAT0003885	57.9946	64.1466	9.80857	29.9959	23.0172	24.629
hsa-miR-454*	MIMAT0003884	0.1	0.1	0.1	0.1	0.1	0.1
hsa-miR-455-3p	MIMAT0004784	218.201	58.8655	208.913	225.27	158.438	282.175
hsa-miR-455-5p	MIMAT0003150	18.2495	0.1	22.1808	20.9418	13.5932	26.8285
hsa-miR-483-3p	MIMAT0002173	0.1	0.1	0.1	0.1	17.3955	0.1
hsa-miR-483-5p	MIMAT0004761	0.1	0.1	23.1147	5.92933	0.1	0.1
hsa-miR-484	MIMAT0002174	41.6969	29.3495	31.4026	31.9473	38.7789	36.0254
hsa-miR-485-3p	MIMAT0002176	10.8832	0.1	21.7834	35.6794	25.6157	13.4223
hsa-miR-485-5p	MIMAT0002175	0.1	0.1	0.1	0.1	0.1	0.1
hsa-miR-486-3p	MIMAT0004762	0.1	0.1	0.1	0.1	0.1	0.1
hsa-miR-486-5p	MIMAT0002177	0.1	0.1	0.1	0.1	0.1	0.1
hsa-miR-487a	MIMAT0002178	0.1	0.1	0.1	8.33199	6.75936	0.1
hsa-miR-487b	MIMAT0003180	62.6473	0.1	55.0944	108.733	74.7482	69.2593
hsa-miR-488	MIMAT0004763	0.1	0.1	0.1	0.1	0.1	0.1
hsa-miR-488*	MIMAT0002804	0.1	0.1	0.1	0.1	0.1	0.1
hsa-miR-489	MIMAT0002805	0.1	0.1	0.1	0.1	0.1	0.1
hsa-miR-490-3p	MIMAT0002806	0.1	0.1	26.9295	29.1951	0.1	40.6399
hsa-miR-490-5p	MIMAT0004764	4.33418	0.1	29.3096	26.9212	0.1	41.5317
hsa-miR-491-3p	MIMAT0004765	0.1	0.1	0.1	0.1	0.1	0.1
hsa-miR-491-5p	MIMAT0002807	0.1	0.1	0.1	0.1	0.1	0.1
hsa-miR-492	MIMAT0002812	0.1	0.1	5.81683	0.1	0.1	0.1
hsa-miR-493	MIMAT0003161	0.1	0.1	3.293	4.40853	3.61668	0.1
hsa-miR-493*	MIMAT0002813	63.2173	0.1	51.501	188.835	136.313	96.5776
hsa-miR-494	MIMAT0002816	470.195	328.997	4433.64	712.393	216.069	236.697
hsa-miR-495	MIMAT0002817	45.4766	0.1	62.8228	180.149	116.569	88.5642
hsa-miR-496	MIMAT0002818	0.1	0.1	0.1	0.1	0.1	0.1
hsa-miR-497	MIMAT0002820	19.4213	61.6519	13.4466	0.1	29.7842	9.22071
hsa-miR-497*	MIMAT0004768	0.1	0.1	0.1	0.1	0.1	0.1
hsa-miR-498	MIMAT0002824	0.1	0.1	6.94844	13.177	5.86406	0.1
hsa-miR-499-3p	MIMAT0004772	0.1	0.1	0.1	0.1	0.1	0.1
hsa-miR-499-5p	MIMAT0002870	0.1	0.1	0.1	0.1	0.1	0.1
hsa-miR-500	MIMAT0004773	0.1	0.1	0.1	0.1	0.1	0.1
hsa-miR-500*	MIMAT0002871	16.2908	21.49	5.69942	7.01974	10.0478	0.1
hsa-miR-501-3p	MIMAT0004774	0.1	0.1	0.1	0.1	0.1	0.1
hsa-miR-501-5p	MIMAT0002872	0.1	0.1	0.1	0.1	0.1	0.1
hsa-miR-502-3p	MIMAT0004775	12.2725	16.1591	0.1	4.64889	6.81332	0.1
hsa-miR-502-5p	MIMAT0002873	0.1	0.1	0.1	0.1	0.1	0.1
hsa-miR-503	MIMAT0002874	205.89	0.1	265.539	155.503	318.152	292.334
hsa-miR-504	MIMAT0002875	0.1	0.1	0.1	0.1	0.1	0.1
hsa-miR-505	MIMAT0002876	70.0581	55.8	31.0172	57.1089	56.731	36.9366
hsa-miR-505*	MIMAT0004776	0.1	0.1	0.1	2.45015	0.1	0.1
hsa-miR-506	MIMAT0002878	0.1	0.1	0.1	0.1	0.1	0.1
hsa-miR-507	MIMAT0002879	0.1	0.1	0.1	0.1	0.1	0.1
hsa-miR-508-3p	MIMAT0002880	0.1	0.1	0.1	0.1	0.1	0.1
hsa-miR-508-5p	MIMAT0004778	0.1	0.1	0.1	0.1	0.1	0.1
hsa-miR-509-3-5p	MIMAT0004975	0.1	0.1	0.1	0.1	0.1	0.1
hsa-miR-509-3p	MIMAT0002881	0.1	0.1	0.1	0.1	0.1	0.1
hsa-miR-509-5p	MIMAT0004779	0.1	0.1	0.1	0.1	0.1	0.1
hsa-miR-510	MIMAT0002882	0.1	0.1	0.1	0.1	0.1	0.1
hsa-miR-511	MIMAT0002808	0.1	0.1	0.1	0.1	0.1	0.1
hsa-miR-512-3p	MIMAT0002823	0.1	0.1	0.1	0.1	0.1	0.1
hsa-miR-512-5p	MIMAT0002822	0.1	0.1	0.1	0.1	0.1	0.1
hsa-miR-513a-3p	MIMAT0004777	0.1	0.1	0.1	0.1	0.1	0.1
hsa-miR-513a-5p	MIMAT0002877	30.4537	16.6061	176.631	105.852	12.1921	13.8196
hsa-miR-513b	MIMAT0005788	0.1	0.1	50.3251	5.2969	0.1	0.1
hsa-miR-513c	MIMAT0005789	0.1	0.1	27.298	2.48427	0.1	0.1
hsa-miR-514	MIMAT0002883	0.1	0.1	0.1	0.1	0.1	0.1
hsa-miR-515-3p	MIMAT0002827	0.1	0.1	0.1	0.1	0.1	0.1
hsa-miR-515-5p	MIMAT0002826	0.1	0.1	0.1	0.1	0.1	0.1
hsa-miR-516a-3p	MIMAT0006778	0.1	0.1	0.1	0.1	0.1	0.1
hsa-miR-516a-5p	MIMAT0004770	0.1	0.1	0.1	0.1	0.1	0.1
hsa-miR-516b	MIMAT0002859	0.1	0.1	0.1	0.1	0.1	0.1
hsa-miR-517*	MIMAT0002851	0.1	0.1	0.1	0.1	0.1	0.1
hsa-miR-517a	MIMAT0002852	0.1	0.1	0.1	0.1	0.1	0.1
hsa-miR-517b	MIMAT0002857	0.1	0.1	0.1	0.1	0.1	0.1
hsa-miR-517c	MIMAT0002866	0.1	0.1	0.1	0.1	0.1	0.1
hsa-miR-518a-3p	MIMAT0002863	0.1	0.1	0.1	0.1	0.1	0.1
hsa-miR-518a-5p	MIMAT0005457	0.1	0.1	0.1	0.1	0.1	0.1
hsa-miR-518b	MIMAT0002844	0.1	0.1	0.1	0.1	0.1	0.1
hsa-miR-518c	MIMAT0002848	0.1	0.1	0.1	0.1	0.1	0.1
hsa-miR-518c*	MIMAT0002847	0.1	0.1	0.1	0.1	0.1	0.1
hsa-miR-518d-3p	MIMAT0002864	0.1	0.1	0.1	0.1	0.1	0.1
hsa-miR-518e	MIMAT0002861	0.1	0.1	0.1	0.1	0.1	0.1
hsa-miR-518e*	MIMAT0005450	0.1	0.1	0.1	0.1	0.1	0.1
hsa-miR-518f	MIMAT0002842	0.1	0.1	0.1	0.1	0.1	0.1
hsa-miR-518f*	MIMAT0002841	0.1	0.1	0.1	0.1	0.1	0.1
hsa-miR-519b-3p	MIMAT0002837	0.1	0.1	0.1	0.1	0.1	0.1
hsa-miR-519c-3p	MIMAT0002832	0.1	0.1	0.1	0.1	0.1	0.1
hsa-miR-519d	MIMAT0002853	0.1	0.1	0.1	0.1	0.1	0.1
hsa-miR-519e	MIMAT0002829	0.1	0.1	0.1	0.1	0.1	0.1
hsa-miR-519e*	MIMAT0002828	0.1	0.1	0.1	0.1	0.1	0.1
hsa-miR-520a-3p	MIMAT0002834	0.1	0.1	0.1	0.1	0.1	0.1
hsa-miR-520a-5p	MIMAT0002833	0.1	0.1	0.1	0.1	0.1	0.1
hsa-miR-520b	MIMAT0002843	0.1	0.1	0.1	0.1	0.1	0.1
hsa-miR-520c-3p	MIMAT0002846	0.1	0.1	0.1	0.1	0.1	0.1
hsa-miR-520d-3p	MIMAT0002856	0.1	0.1	0.1	0.1	0.1	0.1
hsa-miR-520e	MIMAT0002825	0.1	0.1	0.1	0.1	0.1	0.1
hsa-miR-520f	MIMAT0002830	0.1	0.1	0.1	0.1	0.1	0.1
hsa-miR-520g	MIMAT0002858	0.1	0.1	0.1	0.1	0.1	0.1
hsa-miR-520h	MIMAT0002867	0.1	0.1	0.1	0.1	0.1	0.1
hsa-miR-521	MIMAT0002854	0.1	0.1	0.1	0.1	0.1	0.1
hsa-miR-522	MIMAT0002868	0.1	0.1	0.1	0.1	0.1	0.1
hsa-miR-523	MIMAT0002840	0.1	0.1	0.1	0.1	0.1	0.1
hsa-miR-524-3p	MIMAT0002850	0.1	0.1	0.1	0.1	0.1	0.1
hsa-miR-525-3p	MIMAT0002839	0.1	0.1	0.1	0.1	0.1	0.1
hsa-miR-525-5p	MIMAT0002838	0.1	0.1	0.1	0.1	0.1	0.1
hsa-miR-526b	MIMAT0002835	0.1	0.1	0.1	0.1	0.1	0.1
hsa-miR-526b*	MIMAT0002836	0.1	0.1	0.1	0.1	0.1	0.1
hsa-miR-532-3p	MIMAT0004780	11.5926	13.3764	0.1	0.1	7.13132	0.1
hsa-miR-532-5p	MIMAT0002888	39.8747	40.276	5.86988	13.8253	19.6197	0.1
hsa-miR-539	MIMAT0003163	9.75003	0.1	4.63295	19.2279	11.4074	6.7639
hsa-miR-541	MIMAT0004920	0.1	0.1	0.1	0.1	0.1	0.1
hsa-miR-541*	MIMAT0004919	0.1	0.1	0.1	0.1	0.1	0.1
hsa-miR-542-3p	MIMAT0003389	78.098	0.1	75.9458	163.078	113.672	125.308
hsa-miR-542-5p	MIMAT0003340	41.1712	0.1	52.2623	78.867	56.4666	66.2883
hsa-miR-543	MIMAT0004954	21.4048	0.1	32.1421	62.7517	48.6605	32.4492
hsa-miR-544	MIMAT0003164	0.1	0.1	0.1	0.1	0.1	0.1
hsa-miR-545	MIMAT0003165	7.25747	0.1	0.1	7.66619	5.88334	0.1
hsa-miR-545*	MIMAT0004785	0.1	0.1	0.1	0.1	0.1	0.1
hsa-miR-548a-3p	MIMAT0003251	0.1	0.1	0.1	0.1	0.1	0.1
hsa-miR-548a-5p	MIMAT0004803	0.1	0.1	0.1	0.1	0.1	0.1
hsa-miR-548b-3p	MIMAT0003254	0.1	0.1	0.1	0.1	0.1	0.1
hsa-miR-548b-5p	MIMAT0004798	0.1	0.1	0.1	0.1	0.1	0.1
hsa-miR-548c-3p	MIMAT0003285	12.4127	10.4551	5.03014	8.83986	17.6761	19.814
hsa-miR-548c-5p	MIMAT0004806	0.1	0.1	0.1	2.79451	3.16169	0.1
hsa-miR-548d-3p	MIMAT0003323	0.1	0.1	0.1	0.1	0.1	0.1
hsa-miR-548d-5p	MIMAT0004812	0.1	0.1	0.1	0.1	0.1	0.1
hsa-miR-548e	MIMAT0005874	0.1	0.1	0.1	0.1	0.1	0.1
hsa-miR-548f	MIMAT0005895	0.1	0.1	0.1	0.1	10.1215	0.1
hsa-miR-548g	MIMAT0005912	0.1	0.1	0.1	0.1	0.1	0.1
hsa-miR-548h	MIMAT0005928	0.1	0.1	0.1	0.1	0.1	0.1
hsa-miR-548i	MIMAT0005935	0.1	0.1	0.1	0.1	0.1	0.1
hsa-miR-548j	MIMAT0005875	0.1	0.1	0.1	0.1	0.1	0.1
hsa-miR-548k	MIMAT0005882	0.1	0.1	0.1	0.1	0.1	0.1
hsa-miR-548l	MIMAT0005889	0.1	0.1	0.1	0.1	0.1	0.1
hsa-miR-548m	MIMAT0005917	0.1	0.1	0.1	0.1	0.1	0.1
hsa-miR-548n	MIMAT0005916	0.1	0.1	0.1	0.1	0.1	0.1
hsa-miR-548o	MIMAT0005919	0.1	0.1	0.1	0.1	0.1	0.1
hsa-miR-548p	MIMAT0005934	0.1	0.1	0.1	0.1	0.1	0.1
hsa-miR-548q	MIMAT0011163	0.1	0.1	0.1	0.1	0.1	0.1
hsa-miR-549	MIMAT0003333	0.1	0.1	0.1	0.1	0.1	0.1
hsa-miR-550	MIMAT0004800	23.0335	0.1	23.0606	25.8917	22.4651	22.5538
hsa-miR-550*	MIMAT0003257	20.9753	0.1	0.1	6.17497	8.00357	0.1
hsa-miR-551a	MIMAT0003214	0.1	0.1	0.1	0.1	0.1	0.1
hsa-miR-551b	MIMAT0003233	225.951	30.9813	10.532	0.1	3.22553	0.1
hsa-miR-551b*	MIMAT0004794	0.1	0.1	0.1	0.1	0.1	0.1
hsa-miR-552	MIMAT0003215	0.1	0.1	0.1	0.1	0.1	0.1
hsa-miR-553	MIMAT0003216	0.1	0.1	0.1	0.1	0.1	0.1
hsa-miR-554	MIMAT0003217	0.1	0.1	0.1	0.1	0.1	0.1
hsa-miR-555	MIMAT0003219	0.1	0.1	0.1	0.1	0.1	0.1
hsa-miR-556-3p	MIMAT0004793	0.1	0.1	0.1	0.1	0.1	0.1
hsa-miR-556-5p	MIMAT0003220	0.1	0.1	0.1	0.1	0.1	0.1
hsa-miR-557	MIMAT0003221	0.1	0.1	0.1	0.1	0.1	0.1
hsa-miR-558	MIMAT0003222	0.1	0.1	0.1	0.1	0.1	0.1
hsa-miR-559	MIMAT0003223	0.1	0.1	0.1	0.1	0.1	0.1
hsa-miR-561	MIMAT0003225	0.1	0.1	0.1	0.1	0.1	0.1
hsa-miR-562	MIMAT0003226	0.1	0.1	0.1	0.1	0.1	0.1
hsa-miR-563	MIMAT0003227	18.7307	0.1	17.7517	19.5356	20.8054	16.1398
hsa-miR-564	MIMAT0003228	0.1	0.1	0.1	0.1	0.1	0.1
hsa-miR-566	MIMAT0003230	0.1	0.1	0.1	0.1	0.1	0.1
hsa-miR-567	MIMAT0003231	0.1	0.1	0.1	0.1	0.1	0.1
hsa-miR-568	MIMAT0003232	0.1	0.1	0.1	0.1	0.1	0.1
hsa-miR-569	MIMAT0003234	0.1	0.1	0.1	0.1	0.1	0.1
hsa-miR-570	MIMAT0003235	0.1	6.5218	0.1	0.1	2.45813	0.1
hsa-miR-571	MIMAT0003236	0.1	0.1	0.1	0.1	0.1	0.1
hsa-miR-572	MIMAT0003237	14.0992	14.25	46.3872	38.7194	15.6688	13.7267
hsa-miR-573	MIMAT0003238	0.1	0.1	0.1	0.1	0.1	0.1
hsa-miR-574-3p	MIMAT0003239	113.338	36.6936	64.9309	117.99	148.767	78.7286
hsa-miR-574-5p	MIMAT0004795	128.357	52.1275	278.017	77.6744	105.134	77.7377
hsa-miR-575	MIMAT0003240	37.6635	32.4877	67.7969	36.8045	20.1104	28.2286
hsa-miR-576-3p	MIMAT0004796	0.1	0.1	0.1	0.1	0.1	0.1
hsa-miR-576-5p	MIMAT0003241	0.1	0.1	0.1	0.1	0.1	0.1
hsa-miR-577	MIMAT0003242	0.1	0.1	0.1	0.1	0.1	0.1
hsa-miR-578	MIMAT0003243	0.1	0.1	0.1	0.1	0.1	0.1
hsa-miR-579	MIMAT0003244	0.1	0.1	0.1	0.1	0.1	0.1
hsa-miR-580	MIMAT0003245	0.1	0.1	0.1	0.1	0.1	0.1
hsa-miR-581	MIMAT0003246	0.1	0.1	0.1	0.1	0.1	0.1
hsa-miR-582-3p	MIMAT0004797	0.1	0.1	0.1	0.1	0.1	0.1
hsa-miR-582-5p	MIMAT0003247	0.1	0.1	0.1	28.3717	10.4965	0.1
hsa-miR-583	MIMAT0003248	0.1	0.1	0.1	0.1	0.1	0.1
hsa-miR-584	MIMAT0003249	9.64525	0.1	9.9987	18.4059	5.80501	10.6036
hsa-miR-585	MIMAT0003250	0.1	0.1	0.1	0.1	0.1	0.1
hsa-miR-586	MIMAT0003252	0.1	0.1	0.1	0.1	0.1	0.1
hsa-miR-587	MIMAT0003253	0.1	0.1	0.1	0.1	0.1	0.1
hsa-miR-588	MIMAT0003255	0.1	0.1	0.1	0.1	0.1	0.1
hsa-miR-589	MIMAT0004799	0.1	0.1	0.1	0.1	0.1	0.1
hsa-miR-589*	MIMAT0003256	0.1	0.1	0.1	0.1	0.1	0.1
hsa-miR-590-3p	MIMAT0004801	0.1	0.1	0.1	0.1	0.1	0.1
hsa-miR-590-5p	MIMAT0003258	113.749	140.699	33.1708	86.5599	73.2378	79.2186
hsa-miR-591	MIMAT0003259	0.1	0.1	0.1	0.1	0.1	0.1
hsa-miR-592	MIMAT0003260	0.1	0.1	0.1	0.1	0.1	0.1
hsa-miR-593	MIMAT0004802	0.1	0.1	0.1	0.1	0.1	0.1
hsa-miR-593*	MIMAT0003261	0.1	0.1	0.1	0.1	0.1	0.1
hsa-miR-595	MIMAT0003263	0.1	0.1	0.1	0.1	0.1	0.1
hsa-miR-596	MIMAT0003264	0.1	0.1	0.1	0.1	0.1	0.1
hsa-miR-597	MIMAT0003265	0.1	0.1	0.1	0.1	0.1	0.1
hsa-miR-598	MIMAT0003266	11.2803	13.655	0.1	5.16229	7.24125	8.01694
hsa-miR-599	MIMAT0003267	0.1	0.1	0.1	0.1	0.1	0.1
hsa-miR-600	MIMAT0003268	0.1	0.1	0.1	0.1	0.1	0.1
hsa-miR-601	MIMAT0003269	0.1	0.1	0.1	0.1	0.1	0.1
hsa-miR-602	MIMAT0003270	23.8813	14.755	29.7702	27.5057	21.8091	18.6092
hsa-miR-603	MIMAT0003271	0.1	0.1	0.1	0.1	0.1	0.1
hsa-miR-604	MIMAT0003272	0.1	0.1	0.1	0.1	0.1	0.1
hsa-miR-605	MIMAT0003273	0.1	0.1	0.1	0.1	0.1	0.1
hsa-miR-606	MIMAT0003274	0.1	0.1	0.1	0.1	0.1	0.1
hsa-miR-607	MIMAT0003275	0.1	0.1	0.1	0.1	0.1	0.1
hsa-miR-608	MIMAT0003276	0.1	0.1	0.1	0.1	0.1	0.1
hsa-miR-609	MIMAT0003277	0.1	0.1	0.1	0.1	0.1	0.1
hsa-miR-610	MIMAT0003278	0.1	0.1	0.1	0.1	0.1	0.1
hsa-miR-611	MIMAT0003279	0.1	0.1	0.1	0.1	0.1	0.1
hsa-miR-612	MIMAT0003280	0.1	0.1	0.1	0.1	0.1	0.1
hsa-miR-613	MIMAT0003281	0.1	0.1	0.1	0.1	0.1	0.1
hsa-miR-614	MIMAT0003282	0.1	0.1	0.1	0.1	0.1	0.1
hsa-miR-615-3p	MIMAT0003283	0.1	0.1	0.1	0.1	0.1	0.1
hsa-miR-615-5p	MIMAT0004804	0.1	0.1	0.1	0.1	0.1	0.1
hsa-miR-616	MIMAT0004805	0.1	0.1	0.1	0.1	0.1	0.1
hsa-miR-616*	MIMAT0003284	0.1	0.1	0.1	0.1	0.1	0.1
hsa-miR-617	MIMAT0003286	0.1	0.1	0.1	0.1	0.1	0.1
hsa-miR-618	MIMAT0003287	0.1	8.63756	0.1	0.1	0.1	0.1
hsa-miR-619	MIMAT0003288	0.1	0.1	0.1	0.1	0.1	0.1
hsa-miR-620	MIMAT0003289	0.1	0.1	0.1	0.1	0.1	0.1
hsa-miR-621	MIMAT0003290	0.1	0.1	0.1	0.1	0.1	0.1
hsa-miR-622	MIMAT0003291	0.1	0.1	0.1	0.1	0.1	0.1
hsa-miR-623	MIMAT0003292	0.1	0.1	0.1	0.1	0.1	0.1
hsa-miR-624	MIMAT0004807	0.1	0.1	0.1	0.1	0.1	0.1
hsa-miR-624*	MIMAT0003293	0.1	0.1	0.1	0.1	0.1	0.1
hsa-miR-625	MIMAT0003294	37.8436	72.5849	26.1156	41.8145	41.9672	35.9795
hsa-miR-625*	MIMAT0004808	3.21659	5.46668	2.71346	9.3107	9.65233	0.1
hsa-miR-626	MIMAT0003295	0.1	0.1	0.1	0.1	0.1	0.1
hsa-miR-627	MIMAT0003296	0.1	0.1	0.1	0.1	0.1	0.1
hsa-miR-628-3p	MIMAT0003297	0.1	0.1	0.1	0.1	0.1	0.1
hsa-miR-628-5p	MIMAT0004809	0.1	0.1	0.1	0.1	0.1	0.1
hsa-miR-629	MIMAT0004810	0.1	11.3566	0.1	0.1	0.1	0.1
hsa-miR-629*	MIMAT0003298	35.6386	61.2508	30.1024	49.5839	21.8003	7.7428
hsa-miR-630	MIMAT0003299	24.9994	11.9155	66.821	101.566	88.8669	7.72093
hsa-miR-631	MIMAT0003300	0.1	0.1	0.1	0.1	0.1	0.1
hsa-miR-632	MIMAT0003302	0.1	0.1	0.1	0.1	0.1	0.1
hsa-miR-633	MIMAT0003303	0.1	0.1	0.1	0.1	0.1	0.1
hsa-miR-634	MIMAT0003304	10.2152	0.1	11.1384	12.6131	11.2726	11.7603
hsa-miR-635	MIMAT0003305	0.1	0.1	0.1	0.1	0.1	0.1
hsa-miR-636	MIMAT0003306	3.49341	0.1	6.99205	12.9711	9.04778	3.74907
hsa-miR-637	MIMAT0003307	0.1	0.1	0.1	0.1	0.1	0.1
hsa-miR-638	MIMAT0003308	68.4185	68.8872	173.633	167.177	63.0633	53.0781
hsa-miR-639	MIMAT0003309	0.1	0.1	0.1	0.1	0.1	0.1
hsa-miR-640	MIMAT0003310	0.1	0.1	0.1	0.1	0.1	0.1
hsa-miR-641	MIMAT0003311	0.1	0.1	0.1	0.1	0.1	0.1
hsa-miR-642	MIMAT0003312	0.1	0.1	0.1	0.1	0.1	0.1
hsa-miR-643	MIMAT0003313	0.1	0.1	0.1	0.1	0.1	0.1
hsa-miR-644	MIMAT0003314	0.1	0.1	0.1	0.1	0.1	0.1
hsa-miR-645	MIMAT0003315	0.1	0.1	0.1	0.1	0.1	0.1
hsa-miR-646	MIMAT0003316	0.1	0.1	0.1	0.1	0.1	0.1
hsa-miR-647	MIMAT0003317	0.1	0.1	0.1	0.1	0.1	0.1
hsa-miR-648	MIMAT0003318	0.1	0.1	0.1	0.1	0.1	0.1
hsa-miR-649	MIMAT0003319	0.1	0.1	0.1	0.1	0.1	0.1
hsa-miR-650	MIMAT0003320	0.1	0.1	0.1	0.1	0.1	0.1
hsa-miR-651	MIMAT0003321	0.1	0.1	0.1	0.1	0.1	0.1
hsa-miR-652	MIMAT0003322	0.1	12.7601	0.1	5.53471	0.1	0.1
hsa-miR-653	MIMAT0003328	0.1	0.1	0.1	0.1	0.1	0.1
hsa-miR-654-3p	MIMAT0004814	107.674	0.1	97.357	182.828	158.96	121.304
hsa-miR-654-5p	MIMAT0003330	0.1	0.1	0.1	5.89876	0.1	0.1
hsa-miR-655	MIMAT0003331	0.1	0.1	0.1	0.1	0.1	0.1
hsa-miR-656	MIMAT0003332	0.1	0.1	0.1	9.0414	9.21979	0.1
hsa-miR-657	MIMAT0003335	0.1	0.1	0.1	0.1	0.1	0.1
hsa-miR-658	MIMAT0003336	0.1	0.1	0.1	0.1	0.1	0.1
hsa-miR-659	MIMAT0003337	0.1	0.1	0.1	0.1	0.1	0.1
hsa-miR-660	MIMAT0003338	66.0942	73.3905	9.21273	25.9397	35.9806	23.5658
hsa-miR-661	MIMAT0003324	0.1	0.1	0.1	0.1	0.1	0.1
hsa-miR-662	MIMAT0003325	0.1	0.1	0.1	0.1	0.1	0.1
hsa-miR-663	MIMAT0003326	10.3566	38.2754	31.5776	28.6112	6.98864	0.1
hsa-miR-663b	MIMAT0005867	0.1	0.1	0.1	0.1	0.1	0.1
hsa-miR-664	MIMAT0005949	16.7427	0.1	22.1095	22.3645	18.1171	16.2793
hsa-miR-664*	MIMAT0005948	0.1	0.1	8.23625	0.1	0.1	0.1
hsa-miR-665	MIMAT0004952	0.1	0.1	8.19648	3.64834	3.34137	0.1
hsa-miR-668	MIMAT0003881	0.1	0.1	0.1	0.1	0.1	0.1
hsa-miR-670	MIMAT0010357	0.1	0.1	0.1	0.1	0.1	0.1
hsa-miR-671-3p	MIMAT0004819	0.1	0.1	2.71155	5.41427	2.82694	0.1
hsa-miR-671-5p	MIMAT0003880	0.1	0.1	14.1348	5.18214	0.1	0.1
hsa-miR-675	MIMAT0004284	0.1	0.1	0.1	0.1	0.1	0.1
hsa-miR-675*	MIMAT0006790	0.1	0.1	0.1	0.1	0.1	0.1
hsa-miR-7	MIMAT0000252	255.78	183.465	12.5363	49.5263	101.082	54.8712
hsa-miR-7-1*	MIMAT0004553	26.4894	16.2242	0.1	13.7755	9.8823	8.21642
hsa-miR-7-2*	MIMAT0004554	0.1	0.1	0.1	0.1	0.1	0.1
hsa-miR-708	MIMAT0004926	0.1	0.1	0.1	0.1	0.1	0.1
hsa-miR-708*	MIMAT0004927	0.1	0.1	0.1	0.1	0.1	0.1
hsa-miR-711	MIMAT0012734	0.1	0.1	0.1	0.1	0.1	0.1
hsa-miR-718	MIMAT0012735	7.15823	0.1	21.6492	17.4535	6.3559	0.1
hsa-miR-720	MIMAT0005954	49902.5	39842.2	21216.3	34663.1	32369.8	40097.6
hsa-miR-744	MIMAT0004945	18.4844	12.9382	11.5459	20.6286	15.6386	7.15683
hsa-miR-744*	MIMAT0004946	0.1	0.1	0.1	3.04134	2.73441	4.50002
hsa-miR-758	MIMAT0003879	23.908	0.1	19.3528	36.6836	27.1883	27.8654
hsa-miR-759	MIMAT0010497	0.1	0.1	0.1	0.1	0.1	0.1
hsa-miR-760	MIMAT0004957	0.1	0.1	0.1	0.1	0.1	0.1
hsa-miR-761	MIMAT0010364	0.1	0.1	0.1	0.1	0.1	0.1
hsa-miR-762	MIMAT0010313	218.6	143.185	438.985	423.462	166.643	73.446
hsa-miR-764	MIMAT0010367	0.1	0.1	0.1	0.1	0.1	0.1
hsa-miR-765	MIMAT0003945	0.1	0.1	19.5496	6.00102	0.1	0.1
hsa-miR-766	MIMAT0003888	21.5947	22.2021	22.2597	24.474	20.3637	20.195
hsa-miR-767-3p	MIMAT0003883	0.1	0.1	0.1	4.98366	0.1	3.38953
hsa-miR-767-5p	MIMAT0003882	0.1	0.1	0.1	0.1	0.1	0.1
hsa-miR-769-3p	MIMAT0003887	0.1	0.1	0.1	0.1	0.1	0.1
hsa-miR-769-5p	MIMAT0003886	20.4484	13.9101	15.8171	16.5545	14.2424	15.4122
hsa-miR-770-5p	MIMAT0003948	0.1	0.1	0.1	0.1	0.1	0.1
hsa-miR-802	MIMAT0004185	0.1	0.1	0.1	0.1	0.1	0.1
hsa-miR-873	MIMAT0004953	0.1	25.574	0.1	0.1	0.1	0.1
hsa-miR-874	MIMAT0004911	33.0258	22.4956	73.4542	65.6018	31.3365	13.8486
hsa-miR-875-3p	MIMAT0004923	0.1	0.1	0.1	0.1	0.1	0.1
hsa-miR-875-5p	MIMAT0004922	4.56605	0.1	0.1	0.1	0.1	0.1
hsa-miR-876-3p	MIMAT0004925	0.1	6.73853	0.1	0.1	0.1	0.1
hsa-miR-876-5p	MIMAT0004924	0.1	17.3941	0.1	0.1	0.1	0.1
hsa-miR-877	MIMAT0004949	0.1	0.1	0.1	0.1	0.1	0.1
hsa-miR-877*	MIMAT0004950	10.772	0.1	10.5376	13.1581	10.4092	11.9473
hsa-miR-885-3p	MIMAT0004948	0.1	0.1	0.1	0.1	0.1	0.1
hsa-miR-885-5p	MIMAT0004947	0.1	22.3968	0.1	0.1	0.1	0.1
hsa-miR-886-3p	MIMAT0004906	2324.76	0.1	457.04	788.03	982.968	682.598
hsa-miR-886-5p	MIMAT0004905	0.1	0.1	0.1	0.1	0.1	0.1
hsa-miR-887	MIMAT0004951	6.30167	0.1	4.04394	5.41135	3.56966	0.1
hsa-miR-888	MIMAT0004916	0.1	0.1	0.1	0.1	0.1	0.1
hsa-miR-888*	MIMAT0004917	0.1	0.1	0.1	0.1	0.1	0.1
hsa-miR-889	MIMAT0004921	0.1	0.1	0.1	9.87796	8.8573	6.835
hsa-miR-890	MIMAT0004912	0.1	0.1	0.1	0.1	0.1	0.1
hsa-miR-891a	MIMAT0004902	0.1	0.1	0.1	0.1	0.1	0.1
hsa-miR-891b	MIMAT0004913	0.1	0.1	0.1	0.1	0.1	0.1
hsa-miR-892a	MIMAT0004907	0.1	0.1	0.1	0.1	0.1	0.1
hsa-miR-892b	MIMAT0004918	0.1	5.79555	9.42478	2.42576	2.51958	11.6511
hsa-miR-9	MIMAT0000441	0.1	127.755	0.1	0.1	0.1	0.1
hsa-miR-9*	MIMAT0000442	0.1	67.0228	0.1	0.1	0.1	0.1
hsa-miR-920	MIMAT0004970	0.1	0.1	0.1	0.1	0.1	0.1
hsa-miR-921	MIMAT0004971	0.1	0.1	0.1	0.1	0.1	0.1
hsa-miR-922	MIMAT0004972	0.1	0.1	0.1	0.1	0.1	0.1
hsa-miR-924	MIMAT0004974	0.1	0.1	0.1	0.1	0.1	0.1
hsa-miR-92a	MIMAT0000092	208.172	1162.05	147.385	128.954	195.488	156.728
hsa-miR-92a-1*	MIMAT0004507	0.1	0.1	0.1	0.1	0.1	0.1
hsa-miR-92a-2*	MIMAT0004508	0.1	0.1	0.1	0.1	0.1	0.1
hsa-miR-92b	MIMAT0003218	15.5177	0.1	17.4431	17.2361	18.5825	13.007
hsa-miR-92b*	MIMAT0004792	0.1	0.1	0.1	0.1	0.1	0.1
hsa-miR-93	MIMAT0000093	696.933	780.349	159.278	214.056	207.843	252.885
hsa-miR-93*	MIMAT0004509	0.1	0.1	0.1	0.1	0.1	0.1
hsa-miR-933	MIMAT0004976	11.5656	6.14192	12.149	14.3246	11.3061	10.6212
hsa-miR-934	MIMAT0004977	0.1	0.1	0.1	0.1	0.1	0.1
hsa-miR-935	MIMAT0004978	0.1	0.1	0.1	0.1	0.1	0.1
hsa-miR-936	MIMAT0004979	0.1	0.1	0.1	0.1	0.1	0.1
hsa-miR-937	MIMAT0004980	0.1	0.1	0.1	0.1	0.1	0.1
hsa-miR-938	MIMAT0004981	0.1	0.1	0.1	0.1	0.1	0.1
hsa-miR-939	MIMAT0004982	20.1516	0.1	36.4126	25.1795	12.5294	6.94536
hsa-miR-940	MIMAT0004983	87.205	88.2446	98.6045	110.102	70.6374	56.3594
hsa-miR-941	MIMAT0004984	0.1	0.1	0.1	0.1	0.1	0.1
hsa-miR-942	MIMAT0004985	0.1	0.1	0.1	0.1	0.1	0.1
hsa-miR-943	MIMAT0004986	0.1	0.1	0.1	0.1	0.1	0.1
hsa-miR-944	MIMAT0004987	0.1	0.1	0.1	0.1	0.1	0.1
hsa-miR-95	MIMAT0000094	0.1	0.1	0.1	0.1	0.1	0.1
hsa-miR-96	MIMAT0000095	40.8543	849.339	0.1	0.1	0.1	0.1
hsa-miR-96*	MIMAT0004510	0.1	0.1	0.1	0.1	0.1	0.1
hsa-miR-98	MIMAT0000096	200.537	285.975	66.2654	284.139	175.493	186.642
hsa-miR-99a	MIMAT0000097	884.103	501.369	87.6553	282.822	338.548	272.735
hsa-miR-99a*	MIMAT0004511	4.25613	0.1	0.1	0.1	0.1	0.1
hsa-miR-99b	MIMAT0000689	177.032	115.411	157.663	179.849	139.839	146.084
hsa-miR-99b*	MIMAT0004678	0.1	0.1	0.1	0.1	0.1	0.1
