# Supplementary material for: Exosomal transfer of functional small RNAs mediates cancer‐stroma communication in human endometrium
Source: Cancer Med. 2015 Dec 24;5(2):304–14. doi: 10.1002/cam4.545 (PMC4735775; doi:10.1002/cam4.545)
Supplement: Supplementary file 3 — Table S3. miRNA microarray analysis of endometrial fibroblasts treated with or without Ishikawa‐derived exosomes. [file CAM4-5-304-s003.xlsx]

## Sheet: Sheet 1
Supporting Table S3 miRNA microarray analysis of endometrial fibroblasts treated with or without Ishikawa-derived exosomes
systematic_name	mirbase accession No	N11, Control1 (normalized)	N11, Exosome2 (normalized)	N18, Control1 (normalized)	N18, Exosome2 (normalized)	C4, Control1 (normalized)	C4, Exosome2 (normalized)	C32, Control1 (normalized)	C32, Exosome2 (normalized)
hsa-miR-1274b	MIMAT0005938	7.5755	7.9895	7.75394	7.77144	7.44112	7.95816	7.49166	7.75868
hsa-miR-1260	MIMAT0005911	7.25369	7.67202	7.39772	7.34012	7.19377	7.73035	7.18468	7.49948
hsa-miR-29a	MIMAT0000086	5.61112	5.65059	5.35468	5.4518	5.14251	5.68136	5.2112	5.99468
hsa-miR-23a	MIMAT0000078	5.34011	5.64979	5.77835	5.50629	5.47133	5.38731	5.42529	5.5054
hsa-miR-27a	MIMAT0000084	4.6175	5.4004	5.66039	5.7621	5.1141	5.62807	5.41844	5.67133
hsa-miR-1274a	MIMAT0005927	4.95535	5.37355	4.83462	4.87094	5.14371	5.57776	5.18023	5.43331
hsa-let-7a	MIMAT0000062	5.35257	5.25873	5.84789	5.47958	5.6552	5.57795	5.07617	5.05896
hsa-let-7f	MIMAT0000067	5.32159	5.25232	5.72641	5.50836	5.43158	5.45746	4.88796	4.96325
hsa-miR-199a-3p	MIMAT0000232	4.96067	5.14025	5.46748	5.69792	4.79144	5.15025	4.40163	4.88939
hsa-miR-29b	MIMAT0000100	5.34828	5.07336	5.05814	5.35096	4.49406	5.56274	5.31581	6.03463
hsa-miR-16	MIMAT0000069	4.69993	4.81156	4.46815	4.25077	3.92706	4.18467	3.71508	3.8731
hsa-miR-424	MIMAT0001341	4.94163	4.784	5.25273	5.45286	4.61595	5.30391	4.87449	5.0513
hsa-miR-22	MIMAT0000077	4.44122	4.72089	5.18922	5.15712	4.86591	5.16373	5.19471	5.43773
hsa-miR-24	MIMAT0000080	4.02782	4.44569	5.24567	5.0654	4.86491	4.85863	5.2141	5.3501
hsa-let-7i	MIMAT0000415	3.64426	4.1098	3.42097	3.48806	3.40082	3.74979	2.891	3.21119
hsa-let-7b	MIMAT0000063	3.97248	3.81563	4.65158	3.98219	4.38884	3.94238	4.14198	3.90919
hsa-miR-125b	MIMAT0000423	4.28233	3.79132	4.2364	3.43158	5.31662	4.40416	4.10057	3.61653
hsa-miR-199a-5p	MIMAT0000231	3.48167	3.69149	3.67706	3.90069	3.10627	3.5948	2.83541	3.21442
hsa-miR-15b	MIMAT0000417	3.92572	3.59227	3.05835	2.37272	2.56386	2.37135	2.12919	1.99216
hsa-miR-26a	MIMAT0000082	3.39127	3.47542	3.32018	3.1637	3.03179	3.01204	2.65598	2.94714
hsa-miR-29c	MIMAT0000681	3.4952	3.45853	3.31764	3.4669	3.14076	3.7093	3.34786	4.04251
hsa-miR-130a	MIMAT0000425	3.38674	3.42112	4.03288	3.86086	3.5443	3.64926	3.53753	3.72152
hsa-miR-923	MIMAT0004973	3.36449	3.39282	2.60108	3.3524	3.04088	3.69295	3.04996	3.38009
hsa-miR-221	MIMAT0000278	3.28356	3.30078	3.99813	3.809	4.3478	4.48112	4.2497	4.37979
hsa-miR-27b	MIMAT0000419	2.91	3.24103	4.62224	4.5397	3.73282	3.83072	4.44961	4.43446
hsa-miR-19b	MIMAT0000074	2.62408	3.03567	3.19708	3.28333	2.45525	3.17048	2.1763	2.80795
hsa-miR-106b	MIMAT0000680	2.79328	3.02779	2.35421	2.45165	1.67756	2.28493	1.51725	2.00888
hsa-let-7g	MIMAT0000414	2.93647	3.01768	3.20589	3.09768	2.75101	2.85358	2.34485	2.68872
hsa-let-7c	MIMAT0000064	3.1181	2.90382	3.61387	2.96738	3.37836	2.97659	3.02625	2.70378
hsa-miR-26b	MIMAT0000083	2.729	2.70469	3.08186	2.88368	2.35261	2.41389	2.10245	2.24438
hsa-miR-886-3p	MIMAT0004906	2.56197	2.66459	3.11194	2.46547	2.9712	3.03448	2.00775	1.89237
hsa-miR-1280	MIMAT0005946	2.16648	2.59283	2.26075	2.22311	2.06332	2.54949	2.0869	2.36577
hsa-miR-23b	MIMAT0000418	2.57646	2.47444	3.96051	3.45337	3.20942	2.798	3.8142	3.44846
hsa-miR-15a	MIMAT0000068	2.29282	2.36335	2.51442	2.51487	1.85971	2.42576	2.09148	2.16575
hsa-miR-107	MIMAT0000104	2.45144	2.35187	2.66691	2.48373	2.37112	2.31672	2.30097	2.51511
hsa-miR-30a	MIMAT0000087	2.34455	2.27298	1.72104	1.71902	1.49899	1.59684	1.12695	1.56716
hsa-miR-25	MIMAT0000081	2.11571	2.18949	1.61132	1.41681	1.11998	1.378	0.669572	0.94811
hsa-miR-100	MIMAT0000098	2.10404	2.15964	1.5883	1.2777	3.29154	3.07111	1.42942	1.82049
hsa-miR-10b	MIMAT0000254	2.27161	2.02969	3.20843	2.69041	2.29729	2.11109	1.60786	1.48471
hsa-let-7e	MIMAT0000066	1.92484	1.93754	2.95774	2.72058	2.57641	2.43275	2.23949	2.35132
hsa-miR-103	MIMAT0000101	1.96989	1.92432	2.66941	2.47717	2.27494	2.23918	2.27372	2.5385
hsa-miR-34a	MIMAT0000255	1.9202	1.83545	3.67374	3.79068	3.29129	3.46881	3.3238	3.70114
hsa-miR-19a	MIMAT0000073	1.37932	1.82279	2.05474	2.27455	1.36879	2.23244	1.12681	1.76808
hsa-let-7d	MIMAT0000065	1.91603	1.74344	2.49895	2.15809	2.20214	2.12823	1.72338	1.80759
hsa-miR-99a	MIMAT0000097	1.91895	1.72684	0.541734	0.0931425	0.932949	0.687487	-0.75198	-0.461364
hsa-miR-20a	MIMAT0000075	1.47663	1.71886	2.19129	2.1344	1.70614	2.20702	0.928044	1.53892
hsa-miR-93	MIMAT0000093	1.58202	1.66529	1.61575	1.43997	1.18185	1.39405	0.798951	1.18043
hsa-miR-30b	MIMAT0000420	1.55499	1.65486	1.32749	1.15125	0.409887	0.644621	0.134253	0.436136
hsa-miR-21*	MIMAT0004494	0.940176	1.55229	1.45379	1.80687	0.693629	1.37714	0.789173	1.42858
hsa-miR-151-5p	MIMAT0004697	1.51406	1.38732	1.51709	1.1099	1.17729	1.04534	0.920726	0.883621
hsa-miR-181a	MIMAT0000256	1.39647	1.36123	1.75086	1.21597	1.05725	0.492188	1.4135	1.21721
hsa-miR-377	MIMAT0000730	0.854184	1.25309	1.30399	1.58106	1.1953	1.55904	1.70047	2.15308
hsa-miR-365	MIMAT0000710	1.6743	1.21994	1.19412	0.358538	1.27981	0.606796	1.12387	0.708261
hsa-miR-376c	MIMAT0000720	0.813581	1.17573	1.19612	1.3903	0.83686	1.30481	1.27987	1.90617
hsa-miR-31	MIMAT0000089	0.826608	1.15893	-1.18408	-1.28428	1.79908	1.97705	-1.72601	-0.991082
hsa-miR-374a	MIMAT0000727	0.790888	1.12392	0.890033	1.03496	-0.000875473	0.650282	0.000565529	0.659236
hsa-miR-335	MIMAT0000765	1.5381	1.08998	-0.377929	-1.46595	-0.0293961	-0.426426	-0.797177	-2.21947
hsa-miR-30e	MIMAT0000692	0.770781	1.02277	0.85662	0.837503	0.205675	0.523776	0.154302	0.467865
hsa-miR-155	MIMAT0000646	0.846089	0.962379	-0.323479	-0.816168	-0.0977173	0.172396	-0.857451	-0.770673
hsa-miR-376a	MIMAT0000729	0.644025	0.932024	1.11314	1.32328	0.885196	1.37002	1.33375	1.9471
hsa-miR-136	MIMAT0000448	0.448871	0.927531	0.578271	1.23275	-0.355593	1.01657	0.966044	1.57468
hsa-miR-1308	MIMAT0005947	0.593873	0.906416	0.283217	0.424483	0.554135	1.01826	0.466079	0.603918
hsa-miR-196b	MIMAT0001080	0.622373	0.877108	2.05463	1.88571	0.767935	0.992659	0.915231	0.942553
hsa-miR-101	MIMAT0000099	0.59839	0.78234	-0.854356	-0.819346	-1.55617	-0.964487	-1.58259	-1.17946
hsa-miR-140-5p	MIMAT0000431	0.920396	0.769849	0.619342	0.643434	0.590098	1.08083	0.21275	0.442229
hsa-miR-193a-3p	MIMAT0000459	0.167381	0.730989	-0.160669	0.415957	-2.12532	-0.512689	-0.919283	-0.178279
hsa-miR-222	MIMAT0000279	0.62849	0.71748	0.480946	0.171411	0.737753	0.785918	0.681543	0.999762
hsa-miR-1915	MIMAT0007892	0.643819	0.687233	-0.770494	0.683455	-1.44809	-0.546141	-0.905256	-0.388029
hsa-miR-30c	MIMAT0000244	0.943562	0.632513	0.697046	0.437173	0.204596	0.194178	0.00709724	0.0469093
hsa-miR-17	MIMAT0000070	0.459496	0.630942	1.2928	1.17819	0.887216	1.27224	0.236292	0.77884
hsa-miR-31*	MIMAT0004504	0.0542183	0.603694	-2.24219	-2.13822	0.227023	1.19122	-2.67736	-1.79701
hsa-miR-145	MIMAT0000437	0.837379	0.51803	2.71713	1.7058	2.81352	1.43444	2.78683	2.04069
hsa-miR-551b	MIMAT0003233	0.16126	0.511959	-3.78532	-2.75874	-4.68685	-2.48565	-2.32994	-1.94031
hsa-miR-224	MIMAT0000281	0.34052	0.448468	-0.0352983	-0.717811	-0.0923262	-0.539951	-1.06426	-1.22793
hsa-miR-1202	MIMAT0005865	0.0999603	0.381931	0.0800095	0.00680733	0.000875473	0.442176	0.156856	0.133954
hsa-miR-130b	MIMAT0000691	0.319671	0.377617	0.63378	0.475992	0.239241	0.353684	0.264005	0.408689
hsa-miR-7	MIMAT0000252	0.164309	0.304337	-0.535773	-0.651999	0.122411	0.640812	-0.65815	-0.429124
hsa-miR-143	MIMAT0000435	-0.00478363	0.283951	2.54425	2.55975	2.07157	2.3064	2.58356	2.46485
hsa-miR-381	MIMAT0000736	-0.239849	0.271555	-0.363118	-0.0746412	-0.521691	0.0590401	0.102406	0.69036
hsa-miR-20b	MIMAT0001413	-0.0856047	0.168775	0.428391	0.455675	-0.0114031	0.553436	-0.820998	-0.146214
hsa-miR-30d	MIMAT0000245	0.283164	0.11572	0.322341	-0.15507	-0.0339746	-0.425888	-0.368681	-0.32287
hsa-miR-324-5p	MIMAT0000761	0.0700436	0.0738001	0.24053	0.284431	-0.248438	0.0115023	-0.154351	0.120486
hsa-miR-210	MIMAT0000267	-0.187681	0.070323	-2.10456	-2.25306	-0.933929	-1.42402	-0.894346	-0.655686
hsa-miR-503	MIMAT0002874	-0.0250101	-0.0315533	0.839897	1.1495	0.269298	1.07552	0.969136	1.28469
hsa-miR-374b	MIMAT0004955	-0.144968	-0.0343113	-0.13962	-0.218972	-0.781959	-0.517485	-0.86864	-0.419043
hsa-miR-125a-5p	MIMAT0000443	0.635037	-0.0983982	1.00017	0.002635	1.00179	-0.251284	0.596587	-0.162422
hsa-miR-92a	MIMAT0000092	0.199461	-0.10419	0.485236	0.0037775	0.349833	-0.133438	-0.316258	-0.409224
hsa-miR-218	MIMAT0000275	-0.128189	-0.108479	-3.71903	-3.43568	-1.43084	-0.118073	-4.02025	-2.94401
hsa-miR-137	MIMAT0000429	-0.173954	-0.118852	-2.24691	-2.02176	0.159235	0.481049	-0.867278	-0.177456
hsa-miR-181b	MIMAT0000257	-0.276568	-0.194776	0.863654	0.713571	-0.177378	-0.276214	0.471374	0.592654
hsa-miR-361-5p	MIMAT0000703	0.00478268	-0.240242	0.0174866	-0.324029	-0.111864	-0.458448	-0.400038	-0.329282
hsa-miR-450a	MIMAT0001545	-0.304207	-0.265409	0.714814	0.974624	0.0495882	0.621243	0.813328	0.914264
hsa-miR-654-3p	MIMAT0004814	-0.470409	-0.274139	-0.151644	-0.00263596	-0.271511	0.117677	0.333855	0.590688
hsa-miR-337-5p	MIMAT0004695	-0.69654	-0.293983	-0.168077	0.136819	-0.423712	0.0994902	0.168989	0.666598
hsa-miR-151-3p	MIMAT0000757	-0.42352	-0.345997	-0.132345	-0.355265	-0.332187	-0.307567	-0.438291	-0.316738
hsa-miR-590-5p	MIMAT0003258	-0.642774	-0.353321	-0.48629	-0.273306	-1.40274	-0.424041	-1.09059	-0.612178
hsa-miR-299-5p	MIMAT0002890	-0.421103	-0.393793	-0.846401	-1.00272	-1.09086	-1.10658	-0.619291	-0.624465
hsa-miR-494	MIMAT0002816	-0.586226	-0.407275	-1.56926	-0.872579	-1.51153	-1.18905	-0.844445	-0.786381
hsa-miR-214	MIMAT0000271	0.0511942	-0.450736	1.13815	0.563023	0.724012	-0.194681	0.186058	-0.135005
hsa-miR-301a	MIMAT0000688	-0.577434	-0.452686	-0.0197086	0.136951	-0.786196	-0.261112	-0.236239	-0.0391636
hsa-miR-152	MIMAT0000438	-0.471945	-0.468275	-0.380342	-0.471287	-0.545077	-0.59735	-0.320881	-0.0978537
hsa-miR-320d	MIMAT0006764	0.204389	-0.522859	-0.123106	-1.18947	-0.164051	-1.1568	-0.563806	-1.17914
hsa-miR-28-5p	MIMAT0000085	-0.492715	-0.549182	0.0328398	-0.0223913	-0.451015	-0.325625	0.0377989	-0.00518322
hsa-miR-140-3p	MIMAT0004597	-0.0811319	-0.589436	-0.750378	-1.27176	-0.508299	-0.684025	-1.01391	-1.10807
hsa-miR-22*	MIMAT0004495	-0.814335	-0.605126	0.014225	-0.0264797	-0.0181417	-0.0115013	-0.0570288	0.338579
hsa-miR-98	MIMAT0000096	-0.5249	-0.60643	0.327262	0.21518	0.0727263	0.143454	-0.19396	-0.108008
hsa-miR-320b	MIMAT0005792	-0.168012	-0.625943	-0.181092	-0.770238	0.0476351	-0.218149	-0.1935	-0.162949
hsa-miR-193b	MIMAT0002819	0.0126877	-0.651139	-1.18191	-2.17276	-0.401869	-1.503	-0.726572	-1.28493
hsa-miR-221*	MIMAT0004568	-0.590359	-0.70208	-0.741443	-1.20046	-0.452091	-0.541607	-1.03311	-0.899723
hsa-miR-487b	MIMAT0003180	-1.00955	-0.742879	-0.637408	-0.579757	-0.657737	-0.517715	-0.300324	0.205398
hsa-miR-331-3p	MIMAT0000760	-0.434053	-0.755312	0.0252304	-0.357469	-0.194963	-0.751461	0.146734	-0.244285
hsa-miR-186	MIMAT0000456	-0.868541	-0.766104	-0.760194	-0.810262	-0.953996	-0.830649	-0.919247	-0.698198
hsa-miR-379	MIMAT0000733	-1.00358	-0.777173	-0.874834	-0.600089	-0.832396	-0.634701	-0.383363	0.00518322
hsa-miR-127-3p	MIMAT0000446	-0.83051	-0.804963	0.177719	-0.0680761	0.332053	-0.0867243	0.825081	0.78773
hsa-miR-455-3p	MIMAT0004784	-0.469353	-0.805578	1.27307	0.716187	0.321412	-0.149014	1.18497	0.975755
hsa-miR-574-5p	MIMAT0004795	-0.733752	-0.814764	-0.856589	-1.01443	-0.752262	-0.812483	-1.10564	-0.89363
hsa-miR-185	MIMAT0000455	-1.01326	-0.865592	-0.404716	-0.500018	-0.642125	-0.53367	-0.426917	-0.0738697
hsa-miR-34b*	MIMAT0000685	-0.814671	-0.879082	0.271144	0.462509	-0.0362644	0.193357	-0.00692272	0.364077
hsa-miR-148b	MIMAT0000759	-0.997792	-0.879118	-0.536273	-0.455609	-1.16772	-0.748875	-0.766241	-0.445462
hsa-miR-939	MIMAT0004982	-1.34556	-0.962849	-1.27711	-1.19453	-1.64198	-1.14121	-1.53711	-1.3889
hsa-miR-1225-5p	MIMAT0005572	-0.78604	-0.966738	-2.83105	-1.67733	-2.54804	-2.08227	-1.62103	-2.14243
hsa-miR-376b	MIMAT0002172	-1.29526	-0.997935	-0.905085	-0.534376	-1.09532	-0.248754	-0.580106	0.107288
hsa-miR-574-3p	MIMAT0003239	-0.524761	-1.02992	-0.647226	-1.54201	-0.411403	-1.55693	-0.925045	-1.44602
ebv-miR-BART13	MIMAT0003424	-1.27682	-1.04954	-1.51624	-1.49403	-1.52626	-1.13172	-1.8541	-1.56986
hsa-miR-425	MIMAT0003393	-0.729555	-1.06158	-0.589959	-1.01811	-0.981759	-1.36025	-0.977291	-1.12314
hsa-miR-320c	MIMAT0005793	-0.408238	-1.1387	-0.766093	-1.8378	-0.762711	-1.7722	-1.25314	-1.77477
hsa-miR-199b-5p	MIMAT0000263	-0.7365	-1.20755	2.34266	2.48307	0.69386	0.892671	0.954209	1.1597
hsa-miR-493*	MIMAT0002813	-1.26832	-1.22655	-0.310533	-0.286179	-0.039072	-0.0786009	0.10618	0.235982
hsa-miR-1207-5p	MIMAT0005871	-0.954958	-1.22887	-2.63909	-1.4856	-2.68188	-2.1178	-2.0037	-2.0279
hsa-miR-324-3p	MIMAT0000762	-0.884647	-1.26786	-0.939979	-1.5456	-1.08162	-1.63715	-1.21652	-1.52133
hsa-miR-335*	MIMAT0004703	-0.525401	-1.27058	-3.0945	-3.7422	-2.39086	-2.00465	-3.15759	-4.84689
hsa-miR-132	MIMAT0000426	-1.80599	-1.29328	-0.362945	-1.0655	-0.219858	-0.800482	-1.47955	-1.54205
hsa-miR-542-3p	MIMAT0003389	-1.49081	-1.34036	-0.014225	0.258026	-0.485274	-0.0631619	0.264746	0.413885
hsa-miR-154*	MIMAT0000453	-1.56684	-1.35147	-1.69336	-1.5864	-1.50313	-0.963655	-1.36238	-0.717453
hsa-miR-146b-5p	MIMAT0002809	-1.11753	-1.35209	-4.14157	-4.94442	-2.02241	-2.22855	-4.76266	-11.9667
hsa-miR-411	MIMAT0003329	-1.75159	-1.42315	-1.78768	-1.46748	-2.14865	-1.61198	-1.5456	-0.977612
hsa-miR-195	MIMAT0000461	-1.39074	-1.42546	-1.58203	-1.81592	-1.2976	-1.2457	-2.25702	-2.18397
hsa-miR-299-3p	MIMAT0000687	-1.84809	-1.42816	-2.29077	-1.99559	-2.3867	-2.05304	-2.06809	-1.53308
hsa-miR-16-2*	MIMAT0004518	-1.69055	-1.49427	-2.75574	-2.72808	-3.38839	-2.74439	-3.35692	-3.10422
hsa-miR-29b-1*	MIMAT0004514	-1.50135	-1.55165	-1.69672	-1.91318	-1.14346	-0.977152	-1.69988	-1.45183
hsa-miR-660	MIMAT0003338	-1.478	-1.55314	-2.12498	-1.92424	-2.37429	-1.89043	-2.53162	-2.05792
hsa-miR-30a*	MIMAT0000088	-1.22988	-1.55984	-1.73746	-1.90523	-1.86621	-1.86966	-2.28819	-2.19245
hsa-miR-505	MIMAT0002876	-1.40025	-1.57749	-1.58977	-1.95176	-1.44146	-1.66584	-1.52232	-1.45778
hsa-miR-625	MIMAT0003294	-1.63126	-1.59501	-1.56439	-1.86747	-1.87821	-1.86822	-2.21513	-2.26308
hsa-miR-320a	MIMAT0000510	-1.164	-1.60616	-1.20708	-1.80907	-1.16964	-1.3984	-1.36019	-1.33731
hsa-miR-128	MIMAT0000424	-1.50579	-1.61864	-1.20593	-1.48837	-1.6557	-1.73684	-1.5607	-1.61553
hsa-miR-337-3p	MIMAT0000754	-1.78004	-1.61902	-0.863366	-0.765843	-0.82321	-0.671713	-0.376469	-0.294711
hsa-miR-136*	MIMAT0004606	-2.01386	-1.62547	-1.50778	-1.17164	-2.30708	-1.4385	-1.42703	-0.791383
hsa-miR-362-3p	MIMAT0004683	-1.81643	-1.68366	-3.22999	-2.7563	-4.2699	-3.02945	-3.95398	-2.98462
hsa-miR-32	MIMAT0000090	-1.97865	-1.69564	-2.54546	-2.00664	-3.97279	-2.195	-3.0414	-2.49008
hsa-miR-150*	MIMAT0004610	-1.49768	-1.71324	-3.5001	-2.09325	-4.24351	-3.9276	-3.64238	-3.51512
hsa-miR-638	MIMAT0003308	-1.86222	-1.83392	-2.92056	-1.94703	-3.10961	-2.27095	-2.45105	-2.55577
hsa-miR-30e*	MIMAT0000693	-1.74204	-1.83778	-1.75174	-1.77629	-2.17329	-1.94035	-2.28549	-2.14967
hsa-miR-96	MIMAT0000095	-2.25916	-1.8956	-12.1947	-12.2711	-12.3418	-11.753	-12.1733	-11.9667
hsa-miR-214*	MIMAT0004564	-2.47635	-1.90002	-1.53816	-0.845178	-2.74131	-1.78955	-2.71277	-1.95558
hsa-miR-1181	MIMAT0005826	-1.95232	-1.98873	-12.1947	-2.8339	-12.3418	-5.27145	-4.70008	-3.90037
hsa-miR-99b	MIMAT0000689	-1.46666	-1.99535	-0.909221	-1.84253	-0.845056	-2.0417	-0.944555	-1.40677
hsa-miR-454	MIMAT0003885	-1.84581	-2.01729	-1.80668	-1.89993	-2.34291	-2.35136	-2.83795	-2.58529
hsa-miR-146a	MIMAT0000449	-2.47387	-2.0383	-1.72215	-0.992708	-12.3418	-11.753	-2.00813	-0.698531
hsa-miR-17*	MIMAT0000071	-2.35888	-2.05893	-2.00831	-1.66592	-2.88206	-1.58562	-3.06509	-2.25067
hsa-miR-212	MIMAT0000269	-2.5603	-2.06606	-2.09793	-2.17818	-2.28369	-2.15913	-2.6464	-2.31834
hsa-miR-18a	MIMAT0000072	-2.51709	-2.08363	-1.3135	-1.10548	-1.49408	-0.923358	-2.1394	-1.36547
hsa-miR-10a	MIMAT0000253	-1.95677	-2.14078	-0.969776	-1.40028	-0.591379	-0.904916	-1.32433	-1.34555
hsa-miR-484	MIMAT0002174	-2.05648	-2.14238	-2.01545	-2.26933	-2.38281	-2.16734	-2.5101	-2.37697
hsa-miR-363	MIMAT0000707	-2.15856	-2.25862	-12.1947	-12.2711	-12.3418	-11.753	-12.1733	-11.9667
hsa-miR-145*	MIMAT0004601	-2.12315	-2.26945	0.116345	-0.0752602	-0.254528	-0.305947	-0.630925	-0.507552
hsa-miR-29a*	MIMAT0004503	-2.26553	-2.32234	-2.91381	-2.59614	-2.69988	-2.16769	-2.55065	-2.19817
hsa-miR-940	MIMAT0004983	-2.4239	-2.33391	-3.84138	-2.64131	-3.73891	-3.05272	-3.59511	-3.14626
hsa-miR-409-3p	MIMAT0001639	-2.1177	-2.36801	-1.47463	-1.89281	-0.979864	-1.70432	-0.70561	-0.800884
hsa-miR-181a-2*	MIMAT0004558	-2.48279	-2.42437	-1.4068	-1.75039	-2.74127	-3.07596	-1.90955	-2.24198
kshv-miR-K12-3	MIMAT0002193	-2.36352	-2.43339	-4.03999	-1.81838	-3.84568	-3.21353	-3.19158	-2.84975
hsa-miR-376a*	MIMAT0003386	-2.77121	-2.45447	-1.56204	-1.22482	-1.72583	-1.20098	-0.78438	-0.363341
hsa-miR-495	MIMAT0002817	-2.24489	-2.45918	-1.0133	-1.20854	-0.821569	-0.990398	-0.508078	-0.440102
hsa-miR-33a	MIMAT0000091	-2.51716	-2.50867	-3.15185	-2.58557	-4.92851	-3.15668	-4.21528	-3.26481
hsa-miR-532-5p	MIMAT0002888	-2.36583	-2.55679	-3.13314	-3.21947	-3.04671	-3.16346	-3.62355	-3.20776
hsa-miR-1246	MIMAT0005898	-1.85462	-2.59131	-12.1947	-5.11796	-4.06673	-4.6499	-4.9208	-4.7633
hsa-miR-452	MIMAT0001635	-2.83318	-2.63187	-2.96314	-3.20825	-3.35669	-4.24747	-3.99942	-4.53274
hsa-miR-154	MIMAT0000452	-2.85276	-2.64041	-2.29154	-2.26826	-2.20826	-2.18841	-1.86653	-1.53339
hsa-miR-542-5p	MIMAT0003340	-2.48016	-2.671	-1.09512	-1.25893	-1.49526	-1.53578	-0.656487	-0.955599
hsa-miR-758	MIMAT0003879	-2.84559	-2.69317	-2.41441	-2.23736	-2.2359	-1.97484	-1.54449	-1.28893
hsa-miR-7-1*	MIMAT0004553	-2.97562	-2.74237	-3.41626	-3.42574	-3.84422	-3.29195	-4.72721	-3.71038
hsa-miR-181c	MIMAT0000258	-2.94065	-2.82783	-2.57146	-2.75133	-3.33387	-4.12018	-3.05651	-2.99776
hsa-miR-497	MIMAT0002820	-2.92671	-2.83345	-3.07278	-3.10809	-2.70632	-2.44105	-3.69072	-3.49871
hsa-miR-382	MIMAT0000737	-2.97099	-2.83624	-2.25923	-2.20792	-2.19718	-2.24295	-1.7124	-1.40131
hsa-miR-340	MIMAT0004692	-3.16949	-2.88487	-3.03718	-2.72334	-4.45073	-3.78843	-3.90622	-3.11126
hsa-miR-1271	MIMAT0005796	-2.793	-2.88698	-2.97314	-3.65628	-3.52991	-4.42383	-3.66964	-4.39825
hsa-miR-1826	MIMAT0006766	-3.02682	-2.90625	-5.3259	-3.39075	-12.3418	-4.30879	-4.36764	-3.68853
hsa-miR-362-5p	MIMAT0000705	-2.55288	-2.9562	-3.14466	-3.37732	-2.97348	-3.21935	-3.57986	-3.4169
hsa-let-7d*	MIMAT0004484	-2.61308	-3.01016	-2.41738	-2.9691	-2.52912	-3.1093	-2.38618	-2.8014
hsa-miR-181a*	MIMAT0000270	-3.31469	-3.07593	-2.86307	-2.78318	-3.59083	-3.2884	-2.87776	-2.93124
hsa-miR-1268	MIMAT0005922	-2.94522	-3.15246	-12.1947	-4.16136	-6.09258	-11.753	-5.52498	-4.46434
hsa-miR-34c-5p	MIMAT0000686	-3.01847	-3.15921	-3.15156	-2.98597	-3.77436	-3.28575	-3.36657	-3.39457
hsa-miR-424*	MIMAT0004749	-2.54361	-3.1661	-2.81574	-2.95486	-2.77798	-3.13218	-3.14878	-3.27574
hsa-miR-181d	MIMAT0002821	-3.35726	-3.19963	-2.42776	-2.42954	-3.36204	-3.7056	-3.00582	-2.74058
hsa-miR-10b*	MIMAT0004556	-3.1272	-3.21758	-2.27343	-2.12729	-3.29312	-2.9276	-4.25699	-3.79299
hsa-miR-125b-2*	MIMAT0004603	-3.01258	-3.22353	-5.10255	-5.25774	-5.50039	-11.753	-12.1733	-11.9667
hsa-miR-15b*	MIMAT0004586	-3.22395	-3.22616	-4.00481	-4.11876	-4.63263	-4.12584	-4.64545	-4.4496
hsa-miR-378	MIMAT0000732	-2.86161	-3.23005	-5.51047	-12.2711	-5.01868	-5.1636	-12.1733	-11.9667
hsa-miR-219-5p	MIMAT0000276	-3.64522	-3.23728	-4.31634	-4.01584	-6.11246	-11.753	-5.89908	-4.38767
hsa-miR-629*	MIMAT0003298	-3.28521	-3.26914	-12.1947	-5.10644	-12.3418	-11.753	-12.1733	-11.9667
hsa-let-7a*	MIMAT0004481	-3.52512	-3.27347	-3.20358	-3.02619	-3.95418	-3.13894	-3.83335	-3.28991
hsa-miR-410	MIMAT0002171	-3.39567	-3.33608	-1.80527	-1.85674	-1.80602	-1.82434	-0.883748	-0.646162
hsa-miR-455-5p	MIMAT0003150	-3.73645	-3.35268	-1.69747	-1.5689	-3.21293	-2.74865	-1.98475	-1.392
hsa-miR-371-5p	MIMAT0004687	-3.39892	-3.35811	-4.42843	-3.24549	-4.89564	-4.53055	-6.68874	-3.97867
hsa-miR-342-3p	MIMAT0000753	-2.64904	-3.37683	-4.65623	-5.46915	-2.54127	-4.34905	-4.38273	-5.25375
hsa-miR-192	MIMAT0000222	-3.46149	-3.43018	-3.31632	-3.16359	-5.44447	-4.79655	-4.37322	-4.15291
hsa-miR-18b	MIMAT0001412	-3.7481	-3.46144	-2.90263	-2.63361	-3.00345	-2.43494	-3.68182	-2.891
hsa-miR-24-1*	MIMAT0000079	-3.96143	-3.59729	-2.51123	-2.15995	-4.68297	-3.12771	-2.45367	-2.18522
hsa-miR-132*	MIMAT0004594	-4.05366	-3.63135	-2.89296	-3.06244	-2.62421	-2.68102	-3.42622	-3.62636
hsa-miR-361-3p	MIMAT0004682	-2.89014	-3.66773	-4.1224	-4.65821	-3.64085	-4.84492	-4.25986	-4.54795
hsa-miR-517a	MIMAT0002852	-3.34326	-3.7114	-12.1947	-12.2711	-12.3418	-11.753	-12.1733	-11.9667
hsa-miR-874	MIMAT0004911	-3.2667	-3.74131	-4.09071	-3.32453	-3.48828	-3.30935	-3.70695	-3.48652
hsa-miR-550*	MIMAT0003257	-3.35086	-3.79055	-4.85888	-6.41227	-5.41586	-11.753	-5.09478	-6.30146
hsa-miR-575	MIMAT0003240	-3.69681	-3.79411	-12.1947	-12.2711	-12.3418	-11.753	-12.1733	-11.9667
hsa-miR-369-5p	MIMAT0001621	-3.68359	-3.82404	-3.1979	-3.34903	-3.0904	-3.3899	-2.61529	-2.57798
hsa-miR-1275	MIMAT0005929	-3.50318	-3.8324	-12.1947	-4.97748	-5.01271	-11.753	-4.95044	-5.28836
hsa-miR-134	MIMAT0000447	-3.47454	-3.84014	-3.77121	-3.44905	-3.73871	-4.75149	-3.20154	-3.13378
hsa-miR-500*	MIMAT0002871	-3.06445	-3.85787	-4.36422	-4.87639	-3.55649	-4.58585	-4.54039	-4.41604
hsa-miR-409-5p	MIMAT0001638	-3.78689	-3.90896	-3.08545	-3.24843	-2.66079	-3.1071	-2.26243	-2.2166
hsa-miR-517b	MIMAT0002857	-3.95296	-4.00379	-12.1947	-12.2711	-12.3418	-11.753	-12.1733	-11.9667
hsa-miR-1228	MIMAT0005583	-4.13162	-4.00424	-4.48055	-4.11839	-4.27007	-3.95423	-4.44573	-4.11248
hsa-miR-1249	MIMAT0005901	-4.26744	-4.00666	-4.56495	-4.20595	-4.51423	-4.12718	-4.68868	-4.31469
hsa-miR-769-5p	MIMAT0003886	-3.79486	-4.06744	-3.75618	-4.02158	-3.97821	-4.71783	-3.59706	-3.50842
hsa-miR-539	MIMAT0003163	-4.27153	-4.13177	-3.92095	-3.80026	-3.34821	-3.60066	-2.83613	-2.46725
hsa-miR-520c-3p	MIMAT0002846	-4.16319	-4.17599	-12.1947	-12.2711	-12.3418	-11.753	-12.1733	-11.9667
hsa-miR-135a*	MIMAT0004595	-3.72956	-4.19796	-12.1947	-5.54979	-12.3418	-11.753	-12.1733	-6.31495
hsa-miR-215	MIMAT0000272	-4.24237	-4.23515	-4.04667	-3.80781	-12.3418	-11.753	-5.889	-4.60992
hsa-miR-770-5p	MIMAT0003948	-4.51097	-4.25841	-4.58705	-4.49192	-4.62189	-4.83444	-4.76999	-4.28706
hsa-miR-1290	MIMAT0005880	-3.7093	-4.27687	-12.1947	-12.2711	-5.1624	-11.753	-12.1733	-11.9667
hsa-miR-197	MIMAT0000227	-3.61328	-4.29206	-5.19987	-5.45936	-4.24354	-11.753	-4.36879	-5.59256
hsa-miR-636	MIMAT0003306	-4.42215	-4.2932	-5.90451	-3.64534	-6.79191	-4.76935	-6.3725	-4.71022
hsa-miR-498	MIMAT0002824	-4.24228	-4.32129	-12.1947	-4.72014	-5.9012	-11.753	-5.79752	-5.21935
hsa-miR-517c	MIMAT0002866	-4.41448	-4.35726	-12.1947	-12.2711	-12.3418	-11.753	-12.1733	-11.9667
hsa-miR-584	MIMAT0003249	-4.14062	-4.36766	-3.52312	-3.36759	-3.85455	-3.94756	-3.17166	-2.83638
hsa-miR-329	MIMAT0001629	-3.75441	-4.38438	-3.26142	-3.64704	-2.93937	-3.74596	-2.57764	-2.62748
hsa-miR-193a-5p	MIMAT0004614	-3.45255	-4.38874	-3.05	-4.19031	-4.09791	-5.36517	-3.90699	-4.10222
hsa-miR-34a*	MIMAT0004557	-4.32239	-4.38977	-2.96828	-2.55253	-3.53693	-3.22263	-3.39935	-2.61257
hsa-miR-411*	MIMAT0004813	-4.47925	-4.42754	-4.38293	-4.03834	-4.5042	-3.95275	-3.58106	-3.3104
hsa-miR-20a*	MIMAT0004493	-4.59134	-4.44254	-3.87628	-3.72829	-4.74032	-3.92697	-4.93308	-4.45417
hsa-miR-582-5p	MIMAT0003247	-4.72293	-4.45712	-3.23145	-2.21049	-12.3418	-5.28465	-4.62533	-3.36512
hsa-miR-301b	MIMAT0004958	-4.68056	-4.48369	-3.12346	-2.91127	-3.94799	-3.47888	-3.0991	-2.92408
hsa-miR-512-3p	MIMAT0002823	-4.51271	-4.54	-12.1947	-12.2711	-12.3418	-11.753	-12.1733	-11.9667
hsa-miR-431	MIMAT0001625	-4.15359	-4.58284	-2.086	-2.15307	-2.26317	-2.312	-1.86144	-1.59696
hsa-miR-1185	MIMAT0005798	-4.74883	-4.61437	-4.02233	-3.84875	-4.33265	-4.00498	-3.16122	-3.17838
hsa-miR-29c*	MIMAT0004673	-4.40806	-4.62428	-4.01235	-3.82307	-4.59849	-4.71356	-3.31336	-3.26572
hsa-miR-149	MIMAT0000450	-3.63376	-4.62501	-2.76259	-3.40249	-3.0941	-4.21135	-2.4935	-3.03093
hsa-miR-143*	MIMAT0004599	-5.17141	-4.63074	-2.09264	-1.95984	-2.32639	-2.31337	-1.78669	-1.85909
hsa-miR-194	MIMAT0000460	-4.72494	-4.6519	-4.49878	-3.96364	-6.01069	-11.753	-5.70228	-5.49586
hsa-miR-125a-3p	MIMAT0004602	-4.03516	-4.66666	-4.42515	-4.1619	-4.82337	-5.4914	-4.75342	-4.7484
hsa-miR-545	MIMAT0003165	-5.18231	-4.67548	-4.81353	-4.00456	-5.61525	-4.42684	-4.69508	-3.81662
hsa-miR-502-3p	MIMAT0004775	-3.51918	-4.72192	-5.23849	-5.82447	-4.85841	-11.753	-5.66441	-5.50515
hsa-miR-548c-5p	MIMAT0004806	-4.89399	-4.81332	-5.35149	-5.38647	-6.90003	-6.15856	-5.57811	-5.53641
hsa-miR-485-3p	MIMAT0002176	-4.51932	-4.96364	-4.05693	-4.68906	-3.45424	-5.21665	-2.78392	-3.25654
hsa-miR-369-3p	MIMAT0000721	-5.01649	-4.9879	-4.5356	-3.62765	-4.92044	-4.10672	-3.62642	-3.12942
hsa-miR-543	MIMAT0004954	-3.93863	-5.05997	-3.11601	-3.89958	-2.57665	-3.30047	-2.08047	-2.81548
hsa-miR-126	MIMAT0000445	-4.08859	-5.08057	-3.58516	-3.68286	-3.67318	-3.66334	-3.0758	-2.54557
hsa-miR-889	MIMAT0004921	-5.32725	-5.09134	-4.85074	-4.37425	-5.02142	-4.24779	-4.22422	-3.47766
hsa-miR-663	MIMAT0003326	-3.73319	-5.11072	-12.1947	-12.2711	-12.3418	-11.753	-12.1733	-11.9667
hsa-miR-30c-2*	MIMAT0004550	-4.29953	-5.13159	-5.33994	-5.86909	-5.15994	-11.753	-12.1733	-11.9667
hsa-miR-190	MIMAT0000458	-5.13321	-5.23107	-5.61602	-5.22818	-12.3418	-11.753	-5.57454	-11.9667
hsa-miR-602	MIMAT0003270	-4.38511	-5.23405	-12.1947	-12.2711	-12.3418	-11.753	-12.1733	-11.9667
hsa-miR-130b*	MIMAT0004680	-5.2148	-5.32418	-4.94714	-5.33593	-6.25837	-5.98334	-5.18881	-5.9761
hsa-miR-423-5p	MIMAT0004748	-4.17316	-5.35169	-4.45046	-12.2711	-4.19652	-11.753	-4.53924	-5.55309
hsa-miR-598	MIMAT0003266	-5.27682	-5.41019	-3.3284	-3.01845	-4.91047	-4.266	-4.33196	-3.21395
hsa-miR-99a*	MIMAT0004511	-5.52174	-5.4219	-12.1947	-6.86148	-12.3418	-11.753	-12.1733	-11.9667
hsa-miR-222*	MIMAT0004569	-5.65041	-5.43383	-5.51241	-6.09477	-4.8892	-4.08884	-5.82375	-4.88031
hsa-let-7i*	MIMAT0004585	-6.32355	-5.53438	-12.1947	-12.2711	-12.3418	-11.753	-12.1733	-11.9667
hsa-miR-548d-5p	MIMAT0004812	-6.31026	-5.53568	-5.46657	-5.50909	-6.60341	-5.16138	-5.64541	-6.57226
hsa-miR-656	MIMAT0003332	-5.58858	-5.5389	-5.54321	-5.10661	-5.61518	-4.97917	-4.19909	-3.8402
hsa-miR-296-5p	MIMAT0000690	-5.61073	-5.54612	-12.1947	-12.2711	-12.3418	-11.753	-12.1733	-11.9667
hsa-miR-887	MIMAT0004951	-5.26717	-5.54898	-5.37175	-5.17105	-5.82047	-5.73872	-4.90618	-4.66739
hsa-miR-100*	MIMAT0004512	-6.70638	-5.54926	-12.1947	-5.6592	-3.97195	-3.05693	-6.88873	-5.32685
hsa-miR-1234	MIMAT0005589	-4.59392	-5.55801	-12.1947	-4.83283	-5.80702	-11.753	-5.86673	-4.66817
hsa-miR-652	MIMAT0003322	-5.00254	-5.58259	-4.37317	-4.87396	-4.63398	-5.36932	-4.60892	-4.95916
hsa-miR-373*	MIMAT0000725	-5.34797	-5.58289	-12.1947	-12.2711	-12.3418	-11.753	-12.1733	-11.9667
hsa-miR-487a	MIMAT0002178	-5.74124	-5.64413	-3.94731	-3.60821	-3.73272	-3.38311	-3.31538	-2.43937
hsa-miR-490-5p	MIMAT0004764	-6.20801	-5.6686	-1.87569	-2.11527	-5.79453	-5.54338	-2.40345	-3.04821
hsa-miR-106b*	MIMAT0004672	-5.30805	-5.7221	-5.28827	-5.84663	-5.47202	-6.02688	-5.54242	-5.90023
hsa-miR-664	MIMAT0005949	-4.60539	-5.73452	-12.1947	-12.2711	-5.62499	-11.753	-5.42027	-11.9667
hsa-miR-502-5p	MIMAT0002873	-5.21056	-5.74515	-12.1947	-5.56421	-5.58051	-5.29585	-5.48267	-5.48866
hsa-miR-519c-3p	MIMAT0002832	-5.81295	-5.74704	-12.1947	-12.2711	-12.3418	-11.753	-12.1733	-11.9667
hsa-miR-432	MIMAT0002814	-5.2837	-5.76448	-2.95325	-3.38746	-2.47704	-3.27238	-1.91856	-2.06389
hsa-miR-520f	MIMAT0002830	-5.51768	-5.81726	-12.1947	-12.2711	-12.3418	-11.753	-12.1733	-11.9667
hsa-miR-155*	MIMAT0004658	-6.3347	-5.92832	-12.1947	-12.2711	-12.3418	-11.753	-12.1733	-11.9667
hsa-miR-570	MIMAT0003235	-5.95713	-6.02675	-12.1947	-12.2711	-12.3418	-11.753	-12.1733	-11.9667
hsa-miR-374b*	MIMAT0004956	-6.2326	-6.10505	-6.22291	-6.18096	-6.8319	-11.753	-6.49321	-6.41973
hsa-miR-629	MIMAT0004810	-6.51028	-6.34224	-12.1947	-12.2711	-6.18923	-6.22179	-12.1733	-11.9667
hsa-miR-19b-1*	MIMAT0004491	-6.37409	-6.35664	-5.48205	-4.98472	-6.21536	-5.41894	-12.1733	-6.32485
hsa-miR-105	MIMAT0000102	-6.2085	-6.36762	-12.1947	-12.2711	-12.3418	-11.753	-12.1733	-11.9667
hsa-miR-15a*	MIMAT0004488	-6.66886	-6.38335	-6.55652	-6.3682	-12.3418	-6.32592	-6.67171	-6.30338
bkv-miR-B1-3p	MIMAT0009150	-12.4158	-12.0427	-12.1947	-12.2711	-12.3418	-11.753	-12.1733	-11.9667
bkv-miR-B1-5p	MIMAT0009149	-12.4158	-12.0427	-12.1947	-12.2711	-12.3418	-11.753	-12.1733	-11.9667
ebv-miR-BART1-3p	MIMAT0003390	-12.4158	-12.0427	-12.1947	-12.2711	-12.3418	-11.753	-12.1733	-11.9667
ebv-miR-BART1-5p	MIMAT0000999	-12.4158	-12.0427	-12.1947	-12.2711	-12.3418	-11.753	-12.1733	-11.9667
ebv-miR-BART10	MIMAT0003420	-12.4158	-12.0427	-12.1947	-12.2711	-12.3418	-11.753	-12.1733	-11.9667
ebv-miR-BART10*	MIMAT0004817	-12.4158	-12.0427	-12.1947	-12.2711	-12.3418	-11.753	-12.1733	-11.9667
ebv-miR-BART11-3p	MIMAT0003422	-12.4158	-12.0427	-12.1947	-12.2711	-12.3418	-11.753	-12.1733	-11.9667
ebv-miR-BART11-5p	MIMAT0003421	-12.4158	-12.0427	-12.1947	-12.2711	-12.3418	-11.753	-12.1733	-11.9667
ebv-miR-BART12	MIMAT0003423	-12.4158	-12.0427	-12.1947	-12.2711	-12.3418	-11.753	-12.1733	-11.9667
ebv-miR-BART13*	MIMAT0004818	-12.4158	-12.0427	-12.1947	-12.2711	-12.3418	-11.753	-12.1733	-11.9667
ebv-miR-BART14	MIMAT0003426	-12.4158	-12.0427	-12.1947	-12.2711	-12.3418	-11.753	-12.1733	-11.9667
ebv-miR-BART14*	MIMAT0003425	-12.4158	-12.0427	-12.1947	-12.2711	-12.3418	-11.753	-12.1733	-11.9667
ebv-miR-BART15	MIMAT0003713	-12.4158	-12.0427	-12.1947	-12.2711	-12.3418	-11.753	-12.1733	-11.9667
ebv-miR-BART16	MIMAT0003714	-12.4158	-12.0427	-12.1947	-12.2711	-12.3418	-11.753	-12.1733	-11.9667
ebv-miR-BART17-3p	MIMAT0003716	-12.4158	-12.0427	-12.1947	-12.2711	-12.3418	-11.753	-12.1733	-11.9667
ebv-miR-BART17-5p	MIMAT0003715	-12.4158	-12.0427	-12.1947	-12.2711	-12.3418	-11.753	-12.1733	-11.9667
ebv-miR-BART18-3p	MIMAT0004835	-12.4158	-12.0427	-12.1947	-12.2711	-12.3418	-11.753	-12.1733	-11.9667
ebv-miR-BART18-5p	MIMAT0003717	-12.4158	-12.0427	-12.1947	-12.2711	-12.3418	-11.753	-12.1733	-11.9667
ebv-miR-BART19-3p	MIMAT0003718	-12.4158	-12.0427	-12.1947	-12.2711	-12.3418	-11.753	-12.1733	-11.9667
ebv-miR-BART19-5p	MIMAT0004836	-12.4158	-12.0427	-12.1947	-12.2711	-12.3418	-11.753	-12.1733	-11.9667
ebv-miR-BART2-3p	MIMAT0004744	-12.4158	-12.0427	-12.1947	-12.2711	-12.3418	-11.753	-12.1733	-11.9667
ebv-miR-BART2-5p	MIMAT0001000	-12.4158	-12.0427	-12.1947	-12.2711	-12.3418	-11.753	-12.1733	-11.9667
ebv-miR-BART20-3p	MIMAT0003720	-12.4158	-12.0427	-12.1947	-12.2711	-12.3418	-11.753	-12.1733	-11.9667
ebv-miR-BART20-5p	MIMAT0003719	-12.4158	-12.0427	-12.1947	-12.2711	-12.3418	-11.753	-12.1733	-11.9667
ebv-miR-BART3	MIMAT0003411	-12.4158	-12.0427	-12.1947	-12.2711	-12.3418	-11.753	-12.1733	-11.9667
ebv-miR-BART3*	MIMAT0003410	-12.4158	-12.0427	-12.1947	-12.2711	-12.3418	-11.753	-12.1733	-11.9667
ebv-miR-BART4	MIMAT0003412	-12.4158	-12.0427	-12.1947	-12.2711	-12.3418	-11.753	-12.1733	-11.9667
ebv-miR-BART5	MIMAT0003413	-12.4158	-12.0427	-12.1947	-12.2711	-12.3418	-11.753	-12.1733	-11.9667
ebv-miR-BART6-3p	MIMAT0003415	-12.4158	-12.0427	-12.1947	-12.2711	-12.3418	-11.753	-12.1733	-11.9667
ebv-miR-BART6-5p	MIMAT0003414	-12.4158	-12.0427	-12.1947	-12.2711	-12.3418	-11.753	-12.1733	-11.9667
ebv-miR-BART7	MIMAT0003416	-12.4158	-12.0427	-12.1947	-12.2711	-12.3418	-11.753	-12.1733	-11.9667
ebv-miR-BART7*	MIMAT0004815	-12.4158	-12.0427	-12.1947	-12.2711	-12.3418	-11.753	-12.1733	-11.9667
ebv-miR-BART8	MIMAT0003417	-12.4158	-12.0427	-12.1947	-12.2711	-12.3418	-11.753	-12.1733	-11.9667
ebv-miR-BART8*	MIMAT0003418	-12.4158	-12.0427	-12.1947	-12.2711	-12.3418	-11.753	-12.1733	-11.9667
ebv-miR-BART9	MIMAT0003419	-12.4158	-12.0427	-12.1947	-12.2711	-12.3418	-11.753	-12.1733	-11.9667
ebv-miR-BART9*	MIMAT0004816	-12.4158	-12.0427	-12.1947	-12.2711	-12.3418	-11.753	-12.1733	-11.9667
ebv-miR-BHRF1-1	MIMAT0000995	-12.4158	-12.0427	-12.1947	-12.2711	-12.3418	-11.753	-12.1733	-11.9667
ebv-miR-BHRF1-2	MIMAT0000997	-12.4158	-12.0427	-12.1947	-12.2711	-12.3418	-11.753	-12.1733	-11.9667
ebv-miR-BHRF1-2*	MIMAT0000996	-12.4158	-12.0427	-12.1947	-12.2711	-12.3418	-11.753	-12.1733	-11.9667
ebv-miR-BHRF1-3	MIMAT0000998	-12.4158	-12.0427	-12.1947	-12.2711	-12.3418	-11.753	-12.1733	-11.9667
hcmv-miR-UL112	MIMAT0001577	-12.4158	-12.0427	-12.1947	-12.2711	-12.3418	-11.753	-12.1733	-11.9667
hcmv-miR-UL148D	MIMAT0001578	-12.4158	-12.0427	-12.1947	-12.2711	-12.3418	-11.753	-12.1733	-11.9667
hcmv-miR-UL22A	MIMAT0001574	-12.4158	-12.0427	-12.1947	-12.2711	-12.3418	-11.753	-12.1733	-11.9667
hcmv-miR-UL22A*	MIMAT0001575	-12.4158	-12.0427	-12.1947	-12.2711	-12.3418	-11.753	-12.1733	-11.9667
hcmv-miR-UL36	MIMAT0001576	-12.4158	-12.0427	-12.1947	-12.2711	-12.3418	-11.753	-12.1733	-11.9667
hcmv-miR-UL36*	MIMAT0004754	-12.4158	-12.0427	-12.1947	-12.2711	-12.3418	-11.753	-12.1733	-11.9667
hcmv-miR-UL70-3p	MIMAT0003343	-12.4158	-12.0427	-12.1947	-12.2711	-12.3418	-11.753	-12.1733	-11.9667
hcmv-miR-UL70-5p	MIMAT0003342	-12.4158	-12.0427	-12.1947	-12.2711	-12.3418	-11.753	-12.1733	-11.9667
hcmv-miR-US25-1	MIMAT0001581	-12.4158	-12.0427	-12.1947	-12.2711	-12.3418	-11.753	-12.1733	-11.9667
hcmv-miR-US25-1*	MIMAT0004755	-12.4158	-12.0427	-12.1947	-12.2711	-12.3418	-11.753	-12.1733	-11.9667
hcmv-miR-US25-2-3p	MIMAT0001583	-12.4158	-12.0427	-12.1947	-12.2711	-12.3418	-11.753	-12.1733	-11.9667
hcmv-miR-US25-2-5p	MIMAT0001582	-12.4158	-12.0427	-12.1947	-12.2711	-12.3418	-11.753	-12.1733	-11.9667
hcmv-miR-US33-3p	MIMAT0004756	-12.4158	-12.0427	-12.1947	-12.2711	-12.3418	-11.753	-12.1733	-11.9667
hcmv-miR-US33-5p	MIMAT0001584	-12.4158	-12.0427	-12.1947	-12.2711	-12.3418	-11.753	-12.1733	-11.9667
hcmv-miR-US4	MIMAT0003341	-12.4158	-12.0427	-12.1947	-12.2711	-12.3418	-11.753	-12.1733	-11.9667
hcmv-miR-US5-1	MIMAT0001579	-12.4158	-12.0427	-12.1947	-12.2711	-12.3418	-11.753	-12.1733	-11.9667
hcmv-miR-US5-2	MIMAT0001580	-12.4158	-12.0427	-12.1947	-12.2711	-12.3418	-11.753	-12.1733	-11.9667
hiv1-miR-H1	MIMAT0004480	-12.4158	-12.0427	-12.1947	-12.2711	-12.3418	-11.753	-12.1733	-11.9667
hiv1-miR-N367	MIMAT0004478	-12.4158	-12.0427	-12.1947	-12.2711	-12.3418	-11.753	-12.1733	-11.9667
hiv1-miR-TAR-3p	MIMAT0006017	-12.4158	-12.0427	-12.1947	-12.2711	-6.03127	-11.753	-12.1733	-11.9667
hiv1-miR-TAR-5p	MIMAT0006016	-12.4158	-12.0427	-12.1947	-12.2711	-12.3418	-11.753	-12.1733	-11.9667
hsa-let-7b*	MIMAT0004482	-12.4158	-12.0427	-12.1947	-6.92715	-7.02875	-11.753	-6.744	-5.52276
hsa-let-7c*	MIMAT0004483	-12.4158	-12.0427	-12.1947	-12.2711	-12.3418	-11.753	-12.1733	-11.9667
hsa-let-7e*	MIMAT0004485	-6.9856	-12.0427	-5.16978	-6.61445	-5.37461	-11.753	-6.19149	-11.9667
hsa-let-7f-1*	MIMAT0004486	-12.4158	-12.0427	-12.1947	-7.01457	-12.3418	-11.753	-12.1733	-11.9667
hsa-let-7f-2*	MIMAT0004487	-12.4158	-12.0427	-12.1947	-7.01471	-12.3418	-11.753	-12.1733	-11.9667
hsa-let-7g*	MIMAT0004584	-12.4158	-12.0427	-12.1947	-12.2711	-12.3418	-11.753	-12.1733	-11.9667
hsa-miR-1	MIMAT0000416	-12.4158	-12.0427	-4.98339	-5.06308	-5.52467	-11.753	-1.4357	-1.7675
hsa-miR-101*	MIMAT0004513	-12.4158	-12.0427	-12.1947	-12.2711	-12.3418	-11.753	-12.1733	-11.9667
hsa-miR-103-as	MIMAT0007402	-12.4158	-12.0427	-12.1947	-12.2711	-12.3418	-11.753	-12.1733	-11.9667
hsa-miR-105*	MIMAT0004516	-12.4158	-12.0427	-12.1947	-12.2711	-12.3418	-11.753	-12.1733	-11.9667
hsa-miR-106a*	MIMAT0004517	-12.4158	-12.0427	-12.1947	-12.2711	-12.3418	-11.753	-12.1733	-11.9667
hsa-miR-10a*	MIMAT0004555	-12.4158	-12.0427	-12.1947	-12.2711	-12.3418	-11.753	-12.1733	-11.9667
hsa-miR-1178	MIMAT0005823	-12.4158	-12.0427	-12.1947	-12.2711	-12.3418	-11.753	-12.1733	-11.9667
hsa-miR-1179	MIMAT0005824	-12.4158	-12.0427	-12.1947	-12.2711	-12.3418	-11.753	-12.1733	-11.9667
hsa-miR-1180	MIMAT0005825	-12.4158	-12.0427	-12.1947	-12.2711	-12.3418	-11.753	-12.1733	-11.9667
hsa-miR-1182	MIMAT0005827	-12.4158	-12.0427	-12.1947	-12.2711	-12.3418	-11.753	-12.1733	-11.9667
hsa-miR-1183	MIMAT0005828	-12.4158	-12.0427	-12.1947	-12.2711	-12.3418	-11.753	-12.1733	-11.9667
hsa-miR-1184	MIMAT0005829	-12.4158	-12.0427	-12.1947	-12.2711	-12.3418	-11.753	-12.1733	-11.9667
hsa-miR-1197	MIMAT0005955	-12.4158	-12.0427	-12.1947	-12.2711	-12.3418	-11.753	-12.1733	-11.9667
hsa-miR-1200	MIMAT0005863	-12.4158	-12.0427	-12.1947	-12.2711	-12.3418	-11.753	-12.1733	-11.9667
hsa-miR-1201	MIMAT0005864	-12.4158	-12.0427	-12.1947	-12.2711	-12.3418	-11.753	-12.1733	-11.9667
hsa-miR-1203	MIMAT0005866	-12.4158	-12.0427	-12.1947	-12.2711	-12.3418	-11.753	-12.1733	-11.9667
hsa-miR-1204	MIMAT0005868	-12.4158	-12.0427	-12.1947	-12.2711	-12.3418	-11.753	-12.1733	-11.9667
hsa-miR-1205	MIMAT0005869	-12.4158	-12.0427	-12.1947	-12.2711	-12.3418	-11.753	-12.1733	-11.9667
hsa-miR-1206	MIMAT0005870	-12.4158	-12.0427	-12.1947	-12.2711	-12.3418	-11.753	-12.1733	-11.9667
hsa-miR-1207-3p	MIMAT0005872	-12.4158	-12.0427	-12.1947	-12.2711	-12.3418	-11.753	-12.1733	-11.9667
hsa-miR-1208	MIMAT0005873	-12.4158	-12.0427	-12.1947	-12.2711	-12.3418	-11.753	-12.1733	-11.9667
hsa-miR-122	MIMAT0000421	-12.4158	-12.0427	-12.1947	-12.2711	-12.3418	-11.753	-12.1733	-11.9667
hsa-miR-122*	MIMAT0004590	-12.4158	-12.0427	-12.1947	-12.2711	-12.3418	-11.753	-12.1733	-11.9667
hsa-miR-1224-3p	MIMAT0005459	-12.4158	-12.0427	-12.1947	-12.2711	-12.3418	-11.753	-12.1733	-11.9667
hsa-miR-1224-5p	MIMAT0005458	-5.93789	-12.0427	-12.1947	-12.2711	-12.3418	-11.753	-12.1733	-11.9667
hsa-miR-1225-3p	MIMAT0005573	-12.4158	-12.0427	-12.1947	-12.2711	-12.3418	-11.753	-12.1733	-11.9667
hsa-miR-1226	MIMAT0005577	-12.4158	-12.0427	-12.1947	-12.2711	-12.3418	-11.753	-12.1733	-11.9667
hsa-miR-1226*	MIMAT0005576	-12.4158	-12.0427	-12.1947	-12.2711	-12.3418	-11.753	-12.1733	-11.9667
hsa-miR-1227	MIMAT0005580	-12.4158	-12.0427	-12.1947	-12.2711	-12.3418	-11.753	-12.1733	-11.9667
hsa-miR-1228*	MIMAT0005582	-12.4158	-12.0427	-12.1947	-12.2711	-12.3418	-11.753	-12.1733	-11.9667
hsa-miR-1229	MIMAT0005584	-12.4158	-12.0427	-12.1947	-12.2711	-12.3418	-11.753	-12.1733	-11.9667
hsa-miR-1231	MIMAT0005586	-12.4158	-12.0427	-12.1947	-12.2711	-12.3418	-11.753	-12.1733	-11.9667
hsa-miR-1233	MIMAT0005588	-12.4158	-12.0427	-12.1947	-12.2711	-12.3418	-11.753	-12.1733	-11.9667
hsa-miR-1236	MIMAT0005591	-12.4158	-12.0427	-12.1947	-12.2711	-12.3418	-11.753	-12.1733	-11.9667
hsa-miR-1237	MIMAT0005592	-12.4158	-12.0427	-12.1947	-12.2711	-12.3418	-11.753	-12.1733	-11.9667
hsa-miR-1238	MIMAT0005593	-5.20727	-12.0427	-12.1947	-5.84786	-4.74271	-6.31976	-12.1733	-4.53164
hsa-miR-124	MIMAT0000422	-12.4158	-12.0427	-12.1947	-12.2711	-12.3418	-11.753	-12.1733	-11.9667
hsa-miR-124*	MIMAT0004591	-12.4158	-12.0427	-12.1947	-12.2711	-12.3418	-11.753	-12.1733	-11.9667
hsa-miR-1243	MIMAT0005894	-12.4158	-12.0427	-12.1947	-12.2711	-12.3418	-11.753	-12.1733	-11.9667
hsa-miR-1244	MIMAT0005896	-12.4158	-12.0427	-12.1947	-12.2711	-12.3418	-11.753	-12.1733	-11.9667
hsa-miR-1245	MIMAT0005897	-12.4158	-12.0427	-12.1947	-12.2711	-12.3418	-11.753	-12.1733	-11.9667
hsa-miR-1247	MIMAT0005899	-12.4158	-12.0427	-12.1947	-12.2711	-12.3418	-11.753	-12.1733	-11.9667
hsa-miR-1248	MIMAT0005900	-12.4158	-12.0427	-12.1947	-12.2711	-12.3418	-11.753	-12.1733	-11.9667
hsa-miR-1250	MIMAT0005902	-12.4158	-12.0427	-12.1947	-12.2711	-12.3418	-11.753	-12.1733	-11.9667
hsa-miR-1251	MIMAT0005903	-12.4158	-12.0427	-12.1947	-12.2711	-12.3418	-11.753	-12.1733	-11.9667
hsa-miR-1252	MIMAT0005944	-12.4158	-12.0427	-12.1947	-12.2711	-12.3418	-11.753	-12.1733	-11.9667
hsa-miR-1253	MIMAT0005904	-12.4158	-12.0427	-12.1947	-12.2711	-12.3418	-11.753	-12.1733	-11.9667
hsa-miR-1254	MIMAT0005905	-12.4158	-12.0427	-12.1947	-12.2711	-12.3418	-11.753	-12.1733	-11.9667
hsa-miR-1255a	MIMAT0005906	-12.4158	-12.0427	-12.1947	-12.2711	-12.3418	-11.753	-12.1733	-11.9667
hsa-miR-1255b	MIMAT0005945	-12.4158	-12.0427	-12.1947	-12.2711	-12.3418	-11.753	-12.1733	-11.9667
hsa-miR-1256	MIMAT0005907	-12.4158	-12.0427	-12.1947	-12.2711	-12.3418	-11.753	-12.1733	-11.9667
hsa-miR-1257	MIMAT0005908	-12.4158	-12.0427	-12.1947	-12.2711	-12.3418	-11.753	-12.1733	-11.9667
hsa-miR-1258	MIMAT0005909	-12.4158	-12.0427	-12.1947	-12.2711	-12.3418	-11.753	-12.1733	-11.9667
hsa-miR-1259	MIMAT0005910	-12.4158	-12.0427	-12.1947	-12.2711	-12.3418	-11.753	-12.1733	-11.9667
hsa-miR-125b-1*	MIMAT0004592	-12.4158	-12.0427	-12.1947	-12.2711	-12.3418	-11.753	-12.1733	-11.9667
hsa-miR-126*	MIMAT0000444	-12.4158	-12.0427	-12.1947	-12.2711	-12.3418	-11.753	-12.1733	-11.9667
hsa-miR-1261	MIMAT0005913	-12.4158	-12.0427	-12.1947	-12.2711	-12.3418	-11.753	-12.1733	-11.9667
hsa-miR-1262	MIMAT0005914	-12.4158	-12.0427	-12.1947	-12.2711	-12.3418	-11.753	-12.1733	-11.9667
hsa-miR-1263	MIMAT0005915	-12.4158	-12.0427	-12.1947	-12.2711	-12.3418	-11.753	-12.1733	-11.9667
hsa-miR-1264	MIMAT0005791	-12.4158	-12.0427	-12.1947	-12.2711	-12.3418	-11.753	-12.1733	-11.9667
hsa-miR-1265	MIMAT0005918	-12.4158	-12.0427	-12.1947	-12.2711	-12.3418	-11.753	-12.1733	-11.9667
hsa-miR-1266	MIMAT0005920	-12.4158	-12.0427	-12.1947	-12.2711	-12.3418	-11.753	-12.1733	-11.9667
hsa-miR-1267	MIMAT0005921	-12.4158	-12.0427	-12.1947	-12.2711	-12.3418	-11.753	-12.1733	-11.9667
hsa-miR-1269	MIMAT0005923	-12.4158	-12.0427	-12.1947	-12.2711	-12.3418	-11.753	-12.1733	-11.9667
hsa-miR-127-5p	MIMAT0004604	-12.4158	-12.0427	-12.1947	-12.2711	-12.3418	-11.753	-12.1733	-11.9667
hsa-miR-1270	MIMAT0005924	-12.4158	-12.0427	-12.1947	-12.2711	-12.3418	-11.753	-12.1733	-11.9667
hsa-miR-1272	MIMAT0005925	-12.4158	-12.0427	-12.1947	-12.2711	-12.3418	-11.753	-12.1733	-11.9667
hsa-miR-1273	MIMAT0005926	-12.4158	-12.0427	-12.1947	-12.2711	-12.3418	-11.753	-12.1733	-11.9667
hsa-miR-1276	MIMAT0005930	-12.4158	-12.0427	-12.1947	-12.2711	-12.3418	-11.753	-12.1733	-11.9667
hsa-miR-1277	MIMAT0005933	-12.4158	-12.0427	-12.1947	-12.2711	-12.3418	-11.753	-12.1733	-11.9667
hsa-miR-1278	MIMAT0005936	-12.4158	-12.0427	-12.1947	-12.2711	-12.3418	-11.753	-12.1733	-11.9667
hsa-miR-1279	MIMAT0005937	-12.4158	-12.0427	-12.1947	-12.2711	-12.3418	-11.753	-12.1733	-11.9667
hsa-miR-1281	MIMAT0005939	-5.9239	-12.0427	-12.1947	-12.2711	-6.05312	-11.753	-12.1733	-11.9667
hsa-miR-1282	MIMAT0005940	-12.4158	-12.0427	-12.1947	-12.2711	-12.3418	-11.753	-12.1733	-11.9667
hsa-miR-1283	MIMAT0005799	-12.4158	-12.0427	-12.1947	-12.2711	-12.3418	-11.753	-12.1733	-11.9667
hsa-miR-1284	MIMAT0005941	-12.4158	-12.0427	-12.1947	-12.2711	-12.3418	-11.753	-12.1733	-11.9667
hsa-miR-1285	MIMAT0005876	-12.4158	-12.0427	-12.1947	-12.2711	-12.3418	-11.753	-12.1733	-11.9667
hsa-miR-1286	MIMAT0005877	-12.4158	-12.0427	-12.1947	-12.2711	-12.3418	-11.753	-12.1733	-11.9667
hsa-miR-1287	MIMAT0005878	-12.4158	-12.0427	-5.34234	-5.45082	-6.11371	-11.753	-5.55372	-5.68647
hsa-miR-1288	MIMAT0005942	-12.4158	-12.0427	-12.1947	-12.2711	-12.3418	-11.753	-12.1733	-11.9667
hsa-miR-1289	MIMAT0005879	-12.4158	-12.0427	-12.1947	-12.2711	-12.3418	-11.753	-12.1733	-11.9667
hsa-miR-129*	MIMAT0004548	-12.4158	-12.0427	-12.1947	-12.2711	-12.3418	-11.753	-12.1733	-11.9667
hsa-miR-129-3p	MIMAT0004605	-12.4158	-12.0427	-12.1947	-12.2711	-12.3418	-11.753	-12.1733	-11.9667
hsa-miR-129-5p	MIMAT0000242	-12.4158	-12.0427	-12.1947	-12.2711	-12.3418	-11.753	-12.1733	-11.9667
hsa-miR-1291	MIMAT0005881	-12.4158	-12.0427	-12.1947	-12.2711	-12.3418	-11.753	-12.1733	-11.9667
hsa-miR-1292	MIMAT0005943	-12.4158	-12.0427	-12.1947	-12.2711	-12.3418	-11.753	-12.1733	-11.9667
hsa-miR-1293	MIMAT0005883	-12.4158	-12.0427	-12.1947	-12.2711	-12.3418	-11.753	-12.1733	-11.9667
hsa-miR-1294	MIMAT0005884	-12.4158	-12.0427	-12.1947	-12.2711	-12.3418	-11.753	-12.1733	-11.9667
hsa-miR-1295	MIMAT0005885	-12.4158	-12.0427	-12.1947	-12.2711	-12.3418	-11.753	-12.1733	-11.9667
hsa-miR-1296	MIMAT0005794	-12.4158	-12.0427	-12.1947	-12.2711	-12.3418	-11.753	-12.1733	-11.9667
hsa-miR-1297	MIMAT0005886	-12.4158	-12.0427	-12.1947	-12.2711	-12.3418	-11.753	-12.1733	-11.9667
hsa-miR-1298	MIMAT0005800	-12.4158	-12.0427	-12.1947	-12.2711	-12.3418	-11.753	-12.1733	-11.9667
hsa-miR-1299	MIMAT0005887	-12.4158	-12.0427	-12.1947	-12.2711	-12.3418	-11.753	-12.1733	-11.9667
hsa-miR-1300	MIMAT0005888	-12.4158	-12.0427	-12.1947	-12.2711	-12.3418	-11.753	-12.1733	-11.9667
hsa-miR-1301	MIMAT0005797	-12.4158	-12.0427	-12.1947	-12.2711	-12.3418	-11.753	-12.1733	-11.9667
hsa-miR-1302	MIMAT0005890	-12.4158	-12.0427	-12.1947	-12.2711	-12.3418	-11.753	-12.1733	-11.9667
hsa-miR-1303	MIMAT0005891	-12.4158	-12.0427	-12.1947	-12.2711	-12.3418	-11.753	-12.1733	-11.9667
hsa-miR-1304	MIMAT0005892	-12.4158	-12.0427	-12.1947	-12.2711	-12.3418	-11.753	-12.1733	-11.9667
hsa-miR-1305	MIMAT0005893	-12.4158	-12.0427	-12.1947	-12.2711	-4.09281	-11.753	-12.1733	-11.9667
hsa-miR-1306	MIMAT0005950	-12.4158	-12.0427	-12.1947	-12.2711	-12.3418	-11.753	-12.1733	-11.9667
hsa-miR-1307	MIMAT0005951	-12.4158	-12.0427	-12.1947	-12.2711	-12.3418	-11.753	-12.1733	-11.9667
hsa-miR-130a*	MIMAT0004593	-12.4158	-12.0427	-12.1947	-12.2711	-12.3418	-11.753	-12.1733	-11.9667
hsa-miR-1321	MIMAT0005952	-12.4158	-12.0427	-12.1947	-12.2711	-12.3418	-11.753	-12.1733	-11.9667
hsa-miR-1322	MIMAT0005953	-12.4158	-12.0427	-12.1947	-12.2711	-12.3418	-11.753	-12.1733	-11.9667
hsa-miR-1323	MIMAT0005795	-12.4158	-12.0427	-12.1947	-12.2711	-12.3418	-11.753	-12.1733	-11.9667
hsa-miR-1324	MIMAT0005956	-12.4158	-12.0427	-12.1947	-12.2711	-12.3418	-11.753	-12.1733	-11.9667
hsa-miR-133a	MIMAT0000427	-12.4158	-12.0427	-12.1947	-12.2711	-12.3418	-11.753	-12.1733	-11.9667
hsa-miR-133b	MIMAT0000770	-12.4158	-12.0427	-12.1947	-12.2711	-12.3418	-11.753	-2.66353	-3.22336
hsa-miR-135a	MIMAT0000428	-12.4158	-12.0427	-12.1947	-12.2711	-12.3418	-11.753	-12.1733	-11.9667
hsa-miR-135b	MIMAT0000758	-12.4158	-12.0427	-12.1947	-12.2711	-12.3418	-11.753	-12.1733	-11.9667
hsa-miR-135b*	MIMAT0004698	-12.4158	-12.0427	-12.1947	-12.2711	-12.3418	-11.753	-12.1733	-11.9667
hsa-miR-138	MIMAT0000430	-12.4158	-12.0427	-12.1947	-12.2711	-5.35244	-11.753	-12.1733	-11.9667
hsa-miR-138-1*	MIMAT0004607	-12.4158	-12.0427	-12.1947	-12.2711	-12.3418	-11.753	-12.1733	-11.9667
hsa-miR-138-2*	MIMAT0004596	-12.4158	-12.0427	-12.1947	-12.2711	-12.3418	-11.753	-12.1733	-11.9667
hsa-miR-139-3p	MIMAT0004552	-12.4158	-12.0427	-12.1947	-12.2711	-12.3418	-11.753	-12.1733	-11.9667
hsa-miR-139-5p	MIMAT0000250	-12.4158	-12.0427	-12.1947	-12.2711	-12.3418	-11.753	-12.1733	-11.9667
hsa-miR-141	MIMAT0000432	-12.4158	-12.0427	-12.1947	-5.23669	-12.3418	-11.753	-12.1733	-11.9667
hsa-miR-141*	MIMAT0004598	-12.4158	-12.0427	-12.1947	-12.2711	-12.3418	-11.753	-12.1733	-11.9667
hsa-miR-142-3p	MIMAT0000434	-12.4158	-12.0427	-12.1947	-12.2711	-12.3418	-11.753	-12.1733	-11.9667
hsa-miR-142-5p	MIMAT0000433	-12.4158	-12.0427	-12.1947	-12.2711	-12.3418	-11.753	-12.1733	-11.9667
hsa-miR-144	MIMAT0000436	-12.4158	-12.0427	-12.1947	-12.2711	-12.3418	-11.753	-12.1733	-11.9667
hsa-miR-144*	MIMAT0004600	-12.4158	-12.0427	-12.1947	-12.2711	-12.3418	-11.753	-12.1733	-11.9667
hsa-miR-1468	MIMAT0006789	-12.4158	-12.0427	-12.1947	-12.2711	-12.3418	-11.753	-12.1733	-11.9667
hsa-miR-1469	MIMAT0007347	-12.4158	-12.0427	-12.1947	-12.2711	-12.3418	-11.753	-12.1733	-11.9667
hsa-miR-146a*	MIMAT0004608	-12.4158	-12.0427	-12.1947	-12.2711	-12.3418	-11.753	-12.1733	-11.9667
hsa-miR-146b-3p	MIMAT0004766	-12.4158	-12.0427	-12.1947	-12.2711	-12.3418	-11.753	-12.1733	-11.9667
hsa-miR-147	MIMAT0000251	-12.4158	-12.0427	-12.1947	-12.2711	-12.3418	-11.753	-12.1733	-11.9667
hsa-miR-1470	MIMAT0007348	-12.4158	-12.0427	-12.1947	-12.2711	-12.3418	-11.753	-12.1733	-11.9667
hsa-miR-1471	MIMAT0007349	-12.4158	-12.0427	-12.1947	-12.2711	-12.3418	-11.753	-12.1733	-11.9667
hsa-miR-147b	MIMAT0004928	-12.4158	-12.0427	-12.1947	-12.2711	-12.3418	-11.753	-12.1733	-11.9667
hsa-miR-148a	MIMAT0000243	-12.4158	-12.0427	-0.831476	-0.841243	-3.13707	-3.15845	-2.43567	-2.60841
hsa-miR-148a*	MIMAT0004549	-12.4158	-12.0427	-12.1947	-12.2711	-12.3418	-11.753	-12.1733	-11.9667
hsa-miR-148b*	MIMAT0004699	-12.4158	-12.0427	-12.1947	-12.2711	-12.3418	-11.753	-12.1733	-11.9667
hsa-miR-149*	MIMAT0004609	-12.4158	-12.0427	-12.1947	-12.2711	-12.3418	-11.753	-12.1733	-11.9667
hsa-miR-150	MIMAT0000451	-12.4158	-12.0427	-12.1947	-12.2711	-12.3418	-11.753	-12.1733	-11.9667
hsa-miR-153	MIMAT0000439	-12.4158	-12.0427	-12.1947	-12.2711	-12.3418	-11.753	-12.1733	-11.9667
hsa-miR-1537	MIMAT0007399	-12.4158	-12.0427	-12.1947	-6.0265	-12.3418	-11.753	-12.1733	-11.9667
hsa-miR-1538	MIMAT0007400	-12.4158	-12.0427	-12.1947	-12.2711	-12.3418	-11.753	-12.1733	-11.9667
hsa-miR-1539	MIMAT0007401	-12.4158	-12.0427	-12.1947	-12.2711	-12.3418	-11.753	-12.1733	-11.9667
hsa-miR-16-1*	MIMAT0004489	-12.4158	-12.0427	-12.1947	-12.2711	-12.3418	-11.753	-12.1733	-11.9667
hsa-miR-181c*	MIMAT0004559	-12.4158	-12.0427	-12.1947	-6.85575	-12.3418	-11.753	-12.1733	-11.9667
hsa-miR-182	MIMAT0000259	-6.93704	-12.0427	-12.1947	-12.2711	-12.3418	-11.753	-12.1733	-11.9667
hsa-miR-182*	MIMAT0000260	-12.4158	-12.0427	-12.1947	-12.2711	-12.3418	-11.753	-12.1733	-11.9667
hsa-miR-1825	MIMAT0006765	-12.4158	-12.0427	-12.1947	-12.2711	-12.3418	-11.753	-12.1733	-11.9667
hsa-miR-1827	MIMAT0006767	-12.4158	-12.0427	-12.1947	-12.2711	-12.3418	-11.753	-12.1733	-11.9667
hsa-miR-183	MIMAT0000261	-12.4158	-12.0427	-12.1947	-12.2711	-12.3418	-11.753	-12.1733	-11.9667
hsa-miR-183*	MIMAT0004560	-12.4158	-12.0427	-12.1947	-12.2711	-12.3418	-11.753	-12.1733	-11.9667
hsa-miR-184	MIMAT0000454	-12.4158	-12.0427	-12.1947	-12.2711	-12.3418	-11.753	-12.1733	-11.9667
hsa-miR-185*	MIMAT0004611	-12.4158	-12.0427	-12.1947	-12.2711	-12.3418	-11.753	-12.1733	-11.9667
hsa-miR-186*	MIMAT0004612	-12.4158	-12.0427	-12.1947	-12.2711	-12.3418	-11.753	-12.1733	-11.9667
hsa-miR-187	MIMAT0000262	-12.4158	-12.0427	-12.1947	-12.2711	-12.3418	-11.753	-12.1733	-11.9667
hsa-miR-187*	MIMAT0004561	-12.4158	-12.0427	-12.1947	-12.2711	-12.3418	-11.753	-12.1733	-11.9667
hsa-miR-188-3p	MIMAT0004613	-12.4158	-12.0427	-12.1947	-12.2711	-12.3418	-11.753	-12.1733	-11.9667
hsa-miR-188-5p	MIMAT0000457	-12.4158	-12.0427	-12.1947	-12.2711	-12.3418	-11.753	-12.1733	-11.9667
hsa-miR-18a*	MIMAT0002891	-12.4158	-12.0427	-12.1947	-12.2711	-12.3418	-11.753	-12.1733	-11.9667
hsa-miR-18b*	MIMAT0004751	-12.4158	-12.0427	-12.1947	-12.2711	-12.3418	-11.753	-12.1733	-11.9667
hsa-miR-1908	MIMAT0007881	-12.4158	-12.0427	-12.1947	-12.2711	-12.3418	-11.753	-12.1733	-11.9667
hsa-miR-1909	MIMAT0007883	-12.4158	-12.0427	-12.1947	-12.2711	-12.3418	-11.753	-12.1733	-11.9667
hsa-miR-1909*	MIMAT0007882	-12.4158	-12.0427	-12.1947	-12.2711	-12.3418	-11.753	-12.1733	-11.9667
hsa-miR-190b	MIMAT0004929	-12.4158	-12.0427	-12.1947	-12.2711	-12.3418	-11.753	-12.1733	-11.9667
hsa-miR-191	MIMAT0000440	-12.4158	-12.0427	-12.1947	-12.2711	-12.3418	-11.753	-12.1733	-11.9667
hsa-miR-191*	MIMAT0001618	-12.4158	-12.0427	-12.1947	-5.85039	-4.92931	-11.753	-5.62066	-4.96284
hsa-miR-1910	MIMAT0007884	-12.4158	-12.0427	-12.1947	-12.2711	-12.3418	-11.753	-12.1733	-11.9667
hsa-miR-1911	MIMAT0007885	-12.4158	-12.0427	-12.1947	-12.2711	-12.3418	-11.753	-12.1733	-11.9667
hsa-miR-1911*	MIMAT0007886	-12.4158	-12.0427	-12.1947	-12.2711	-12.3418	-11.753	-12.1733	-11.9667
hsa-miR-1912	MIMAT0007887	-12.4158	-12.0427	-12.1947	-12.2711	-12.3418	-11.753	-12.1733	-11.9667
hsa-miR-1913	MIMAT0007888	-12.4158	-12.0427	-12.1947	-12.2711	-12.3418	-11.753	-12.1733	-11.9667
hsa-miR-1914	MIMAT0007889	-12.4158	-12.0427	-12.1947	-12.2711	-12.3418	-11.753	-12.1733	-11.9667
hsa-miR-1914*	MIMAT0007890	-12.4158	-12.0427	-12.1947	-12.2711	-12.3418	-11.753	-12.1733	-11.9667
hsa-miR-1915*	MIMAT0007891	-12.4158	-12.0427	-12.1947	-12.2711	-12.3418	-11.753	-12.1733	-11.9667
hsa-miR-192*	MIMAT0004543	-12.4158	-12.0427	-12.1947	-12.2711	-12.3418	-11.753	-12.1733	-11.9667
hsa-miR-193b*	MIMAT0004767	-12.4158	-12.0427	-12.1947	-12.2711	-12.3418	-11.753	-12.1733	-11.9667
hsa-miR-194*	MIMAT0004671	-12.4158	-12.0427	-12.1947	-12.2711	-12.3418	-11.753	-12.1733	-11.9667
hsa-miR-195*	MIMAT0004615	-12.4158	-12.0427	-12.1947	-12.2711	-12.3418	-11.753	-12.1733	-11.9667
hsa-miR-196a	MIMAT0000226	-12.4158	-12.0427	-3.3511	-3.30546	-5.20627	-5.27585	-5.30833	-5.37731
hsa-miR-196a*	MIMAT0004562	-12.4158	-12.0427	-12.1947	-12.2711	-12.3418	-11.753	-12.1733	-11.9667
hsa-miR-198	MIMAT0000228	-12.4158	-12.0427	-12.1947	-12.2711	-12.3418	-11.753	-12.1733	-11.9667
hsa-miR-19a*	MIMAT0004490	-12.4158	-12.0427	-12.1947	-12.2711	-12.3418	-11.753	-12.1733	-11.9667
hsa-miR-19b-2*	MIMAT0004492	-12.4158	-12.0427	-12.1947	-12.2711	-12.3418	-11.753	-12.1733	-11.9667
hsa-miR-200a	MIMAT0000682	-12.4158	-12.0427	-12.1947	-12.2711	-12.3418	-11.753	-12.1733	-11.9667
hsa-miR-200a*	MIMAT0001620	-12.4158	-12.0427	-12.1947	-12.2711	-12.3418	-11.753	-12.1733	-11.9667
hsa-miR-200b	MIMAT0000318	-12.4158	-12.0427	-12.1947	-12.2711	-12.3418	-11.753	-12.1733	-11.9667
hsa-miR-200b*	MIMAT0004571	-12.4158	-12.0427	-12.1947	-12.2711	-12.3418	-11.753	-12.1733	-11.9667
hsa-miR-200c	MIMAT0000617	-12.4158	-12.0427	-12.1947	-12.2711	-12.3418	-11.753	-12.1733	-11.9667
hsa-miR-200c*	MIMAT0004657	-12.4158	-12.0427	-12.1947	-12.2711	-12.3418	-11.753	-12.1733	-11.9667
hsa-miR-202	MIMAT0002811	-12.4158	-12.0427	-12.1947	-12.2711	-12.3418	-11.753	-12.1733	-11.9667
hsa-miR-202*	MIMAT0002810	-12.4158	-12.0427	-12.1947	-12.2711	-12.3418	-11.753	-12.1733	-11.9667
hsa-miR-203	MIMAT0000264	-12.4158	-12.0427	-12.1947	-12.2711	-12.3418	-11.753	-12.1733	-11.9667
hsa-miR-204	MIMAT0000265	-12.4158	-12.0427	-12.1947	-12.2711	-12.3418	-11.753	-12.1733	-11.9667
hsa-miR-205	MIMAT0000266	-12.4158	-12.0427	-12.1947	-12.2711	-12.3418	-11.753	-12.1733	-11.9667
hsa-miR-206	MIMAT0000462	-12.4158	-12.0427	-12.1947	-12.2711	-12.3418	-11.753	-12.1733	-11.9667
hsa-miR-208a	MIMAT0000241	-12.4158	-12.0427	-12.1947	-12.2711	-12.3418	-11.753	-12.1733	-11.9667
hsa-miR-208b	MIMAT0004960	-12.4158	-12.0427	-12.1947	-12.2711	-12.3418	-11.753	-12.1733	-11.9667
hsa-miR-20b*	MIMAT0004752	-12.4158	-12.0427	-12.1947	-12.2711	-12.3418	-11.753	-12.1733	-11.9667
hsa-miR-211	MIMAT0000268	-12.4158	-12.0427	-12.1947	-12.2711	-12.3418	-11.753	-12.1733	-11.9667
hsa-miR-216a	MIMAT0000273	-12.4158	-12.0427	-12.1947	-12.2711	-12.3418	-11.753	-12.1733	-11.9667
hsa-miR-216b	MIMAT0004959	-12.4158	-12.0427	-12.1947	-12.2711	-12.3418	-11.753	-12.1733	-11.9667
hsa-miR-217	MIMAT0000274	-12.4158	-12.0427	-12.1947	-12.2711	-12.3418	-11.753	-12.1733	-11.9667
hsa-miR-218-1*	MIMAT0004565	-12.4158	-12.0427	-12.1947	-12.2711	-12.3418	-11.753	-12.1733	-11.9667
hsa-miR-218-2*	MIMAT0004566	-12.4158	-12.0427	-12.1947	-12.2711	-12.3418	-11.753	-12.1733	-11.9667
hsa-miR-219-1-3p	MIMAT0004567	-12.4158	-12.0427	-12.1947	-12.2711	-12.3418	-11.753	-12.1733	-11.9667
hsa-miR-219-2-3p	MIMAT0004675	-12.4158	-12.0427	-12.1947	-12.2711	-12.3418	-11.753	-12.1733	-11.9667
hsa-miR-220a	MIMAT0000277	-12.4158	-12.0427	-12.1947	-12.2711	-12.3418	-11.753	-12.1733	-11.9667
hsa-miR-220b	MIMAT0004908	-12.4158	-12.0427	-12.1947	-12.2711	-12.3418	-11.753	-12.1733	-11.9667
hsa-miR-220c	MIMAT0004915	-12.4158	-12.0427	-12.1947	-12.2711	-12.3418	-11.753	-12.1733	-11.9667
hsa-miR-223	MIMAT0000280	-12.4158	-12.0427	-12.1947	-12.2711	-12.3418	-11.753	-12.1733	-11.9667
hsa-miR-223*	MIMAT0004570	-12.4158	-12.0427	-12.1947	-12.2711	-12.3418	-11.753	-12.1733	-11.9667
hsa-miR-23a*	MIMAT0004496	-12.4158	-12.0427	-5.37236	-6.40856	-5.8359	-11.753	-5.56849	-5.77911
hsa-miR-23b*	MIMAT0004587	-12.4158	-12.0427	-5.16798	-5.59015	-6.59743	-11.753	-5.41411	-6.41137
hsa-miR-24-2*	MIMAT0004497	-12.4158	-12.0427	-12.1947	-12.2711	-12.3418	-11.753	-12.1733	-11.9667
hsa-miR-25*	MIMAT0004498	-12.4158	-12.0427	-12.1947	-12.2711	-12.3418	-11.753	-12.1733	-11.9667
hsa-miR-26a-1*	MIMAT0004499	-12.4158	-12.0427	-12.1947	-12.2711	-12.3418	-11.753	-12.1733	-11.9667
hsa-miR-26a-2*	MIMAT0004681	-12.4158	-12.0427	-12.1947	-12.2711	-12.3418	-11.753	-12.1733	-11.9667
hsa-miR-26b*	MIMAT0004500	-12.4158	-12.0427	-12.1947	-12.2711	-12.3418	-11.753	-12.1733	-11.9667
hsa-miR-27a*	MIMAT0004501	-12.4158	-12.0427	-12.1947	-12.2711	-12.3418	-11.753	-12.1733	-11.9667
hsa-miR-27b*	MIMAT0004588	-12.4158	-12.0427	-12.1947	-12.2711	-12.3418	-11.753	-12.1733	-11.9667
hsa-miR-28-3p	MIMAT0004502	-12.4158	-12.0427	-6.12111	-6.32247	-6.69893	-11.753	-6.07908	-5.93249
hsa-miR-296-3p	MIMAT0004679	-12.4158	-12.0427	-12.1947	-12.2711	-12.3418	-11.753	-12.1733	-11.9667
hsa-miR-297	MIMAT0004450	-12.4158	-12.0427	-12.1947	-12.2711	-12.3418	-11.753	-12.1733	-11.9667
hsa-miR-298	MIMAT0004901	-12.4158	-12.0427	-12.1947	-12.2711	-12.3418	-11.753	-12.1733	-11.9667
hsa-miR-29b-2*	MIMAT0004515	-12.4158	-12.0427	-12.1947	-12.2711	-12.3418	-11.753	-12.1733	-11.9667
hsa-miR-300	MIMAT0004903	-12.4158	-12.0427	-12.1947	-12.2711	-12.3418	-11.753	-12.1733	-11.9667
hsa-miR-302a	MIMAT0000684	-12.4158	-12.0427	-12.1947	-12.2711	-12.3418	-11.753	-12.1733	-11.9667
hsa-miR-302a*	MIMAT0000683	-12.4158	-12.0427	-12.1947	-12.2711	-12.3418	-11.753	-12.1733	-11.9667
hsa-miR-302b	MIMAT0000715	-12.4158	-12.0427	-12.1947	-12.2711	-12.3418	-11.753	-12.1733	-11.9667
hsa-miR-302b*	MIMAT0000714	-12.4158	-12.0427	-12.1947	-12.2711	-12.3418	-11.753	-12.1733	-11.9667
hsa-miR-302c	MIMAT0000717	-12.4158	-12.0427	-12.1947	-12.2711	-12.3418	-11.753	-12.1733	-11.9667
hsa-miR-302c*	MIMAT0000716	-12.4158	-12.0427	-12.1947	-12.2711	-12.3418	-11.753	-12.1733	-11.9667
hsa-miR-302d	MIMAT0000718	-12.4158	-12.0427	-12.1947	-12.2711	-12.3418	-11.753	-12.1733	-11.9667
hsa-miR-302d*	MIMAT0004685	-12.4158	-12.0427	-12.1947	-12.2711	-12.3418	-11.753	-12.1733	-11.9667
hsa-miR-302e	MIMAT0005931	-12.4158	-12.0427	-12.1947	-12.2711	-12.3418	-11.753	-12.1733	-11.9667
hsa-miR-302f	MIMAT0005932	-12.4158	-12.0427	-12.1947	-12.2711	-12.3418	-11.753	-12.1733	-11.9667
hsa-miR-30b*	MIMAT0004589	-12.4158	-12.0427	-12.1947	-12.2711	-12.3418	-11.753	-12.1733	-11.9667
hsa-miR-30c-1*	MIMAT0004674	-12.4158	-12.0427	-12.1947	-12.2711	-12.3418	-11.753	-12.1733	-11.9667
hsa-miR-30d*	MIMAT0004551	-12.4158	-12.0427	-6.67204	-6.67854	-12.3418	-11.753	-12.1733	-11.9667
hsa-miR-32*	MIMAT0004505	-12.4158	-12.0427	-12.1947	-12.2711	-12.3418	-11.753	-12.1733	-6.12975
hsa-miR-323-3p	MIMAT0000755	-5.41605	-12.0427	-4.25674	-4.67544	-4.00853	-11.753	-3.4403	-3.44361
hsa-miR-323-5p	MIMAT0004696	-12.4158	-12.0427	-12.1947	-12.2711	-12.3418	-11.753	-12.1733	-11.9667
hsa-miR-325	MIMAT0000771	-12.4158	-12.0427	-12.1947	-12.2711	-12.3418	-11.753	-12.1733	-11.9667
hsa-miR-326	MIMAT0000756	-12.4158	-12.0427	-5.67204	-5.68347	-12.3418	-11.753	-5.41517	-5.27909
hsa-miR-328	MIMAT0000752	-12.4158	-12.0427	-12.1947	-12.2711	-6.0281	-11.753	-5.55851	-11.9667
hsa-miR-330-3p	MIMAT0000751	-12.4158	-12.0427	-12.1947	-12.2711	-12.3418	-11.753	-12.1733	-11.9667
hsa-miR-330-5p	MIMAT0004693	-12.4158	-12.0427	-12.1947	-12.2711	-12.3418	-11.753	-12.1733	-11.9667
hsa-miR-331-5p	MIMAT0004700	-12.4158	-12.0427	-12.1947	-12.2711	-12.3418	-11.753	-12.1733	-11.9667
hsa-miR-338-3p	MIMAT0000763	-12.4158	-12.0427	-12.1947	-5.78085	-12.3418	-11.753	-12.1733	-11.9667
hsa-miR-338-5p	MIMAT0004701	-12.4158	-12.0427	-12.1947	-12.2711	-12.3418	-11.753	-12.1733	-11.9667
hsa-miR-339-3p	MIMAT0004702	-6.65253	-12.0427	-12.1947	-12.2711	-12.3418	-11.753	-12.1733	-11.9667
hsa-miR-339-5p	MIMAT0000764	-12.4158	-12.0427	-12.1947	-12.2711	-12.3418	-11.753	-12.1733	-11.9667
hsa-miR-33a*	MIMAT0004506	-12.4158	-12.0427	-12.1947	-12.2711	-12.3418	-11.753	-12.1733	-11.9667
hsa-miR-33b	MIMAT0003301	-6.74889	-12.0427	-12.1947	-12.2711	-12.3418	-11.753	-12.1733	-11.9667
hsa-miR-33b*	MIMAT0004811	-12.4158	-12.0427	-12.1947	-12.2711	-12.3418	-11.753	-12.1733	-11.9667
hsa-miR-340*	MIMAT0000750	-5.71336	-12.0427	-5.60517	-5.46426	-12.3418	-11.753	-5.5632	-11.9667
hsa-miR-342-5p	MIMAT0004694	-12.4158	-12.0427	-12.1947	-12.2711	-12.3418	-11.753	-12.1733	-11.9667
hsa-miR-345	MIMAT0000772	-6.19882	-12.0427	-6.66001	-6.65773	-12.3418	-11.753	-12.1733	-11.9667
hsa-miR-346	MIMAT0000773	-12.4158	-12.0427	-12.1947	-12.2711	-12.3418	-11.753	-12.1733	-11.9667
hsa-miR-34b	MIMAT0004676	-12.4158	-12.0427	-12.1947	-12.2711	-12.3418	-11.753	-12.1733	-11.9667
hsa-miR-34c-3p	MIMAT0004677	-12.4158	-12.0427	-12.1947	-12.2711	-12.3418	-11.753	-12.1733	-11.9667
hsa-miR-363*	MIMAT0003385	-12.4158	-12.0427	-12.1947	-12.2711	-12.3418	-11.753	-12.1733	-11.9667
hsa-miR-367	MIMAT0000719	-12.4158	-12.0427	-12.1947	-12.2711	-12.3418	-11.753	-12.1733	-11.9667
hsa-miR-367*	MIMAT0004686	-12.4158	-12.0427	-12.1947	-12.2711	-12.3418	-11.753	-12.1733	-11.9667
hsa-miR-370	MIMAT0000722	-12.4158	-12.0427	-4.05536	-3.80309	-4.15795	-3.82202	-3.44463	-2.89565
hsa-miR-371-3p	MIMAT0000723	-12.4158	-12.0427	-12.1947	-12.2711	-12.3418	-11.753	-12.1733	-11.9667
hsa-miR-372	MIMAT0000724	-12.4158	-12.0427	-12.1947	-12.2711	-12.3418	-11.753	-12.1733	-11.9667
hsa-miR-373	MIMAT0000726	-12.4158	-12.0427	-12.1947	-12.2711	-12.3418	-11.753	-12.1733	-11.9667
hsa-miR-374a*	MIMAT0004688	-12.4158	-12.0427	-12.1947	-12.2711	-12.3418	-11.753	-12.1733	-11.9667
hsa-miR-375	MIMAT0000728	-12.4158	-12.0427	-12.1947	-12.2711	-12.3418	-11.753	-12.1733	-11.9667
hsa-miR-377*	MIMAT0004689	-6.86831	-12.0427	-6.23153	-6.92963	-5.36218	-11.753	-4.67851	-5.10875
hsa-miR-378*	MIMAT0000731	-12.4158	-12.0427	-12.1947	-12.2711	-12.3418	-11.753	-12.1733	-11.9667
hsa-miR-379*	MIMAT0004690	-6.93072	-12.0427	-12.1947	-6.70248	-7.08126	-11.753	-6.50719	-6.05835
hsa-miR-380	MIMAT0000735	-12.4158	-12.0427	-12.1947	-4.55518	-5.90358	-11.753	-4.24312	-3.87727
hsa-miR-380*	MIMAT0000734	-12.4158	-12.0427	-12.1947	-12.2711	-12.3418	-11.753	-12.1733	-11.9667
hsa-miR-383	MIMAT0000738	-12.4158	-12.0427	-12.1947	-12.2711	-12.3418	-11.753	-12.1733	-11.9667
hsa-miR-384	MIMAT0001075	-12.4158	-12.0427	-12.1947	-12.2711	-12.3418	-11.753	-12.1733	-11.9667
hsa-miR-412	MIMAT0002170	-12.4158	-12.0427	-12.1947	-12.2711	-12.3418	-11.753	-12.1733	-11.9667
hsa-miR-421	MIMAT0003339	-5.98199	-12.0427	-5.24041	-5.20712	-5.06635	-5.16713	-5.14223	-5.05402
hsa-miR-422a	MIMAT0001339	-12.4158	-12.0427	-12.1947	-12.2711	-12.3418	-11.753	-12.1733	-11.9667
hsa-miR-423-3p	MIMAT0001340	-12.4158	-12.0427	-12.1947	-12.2711	-12.3418	-11.753	-12.1733	-11.9667
hsa-miR-425*	MIMAT0001343	-12.4158	-12.0427	-12.1947	-12.2711	-12.3418	-11.753	-12.1733	-11.9667
hsa-miR-429	MIMAT0001536	-12.4158	-12.0427	-12.1947	-12.2711	-12.3418	-11.753	-12.1733	-11.9667
hsa-miR-431*	MIMAT0004757	-12.4158	-12.0427	-12.1947	-12.2711	-12.3418	-11.753	-12.1733	-11.9667
hsa-miR-432*	MIMAT0002815	-12.4158	-12.0427	-12.1947	-12.2711	-12.3418	-11.753	-12.1733	-11.9667
hsa-miR-433	MIMAT0001627	-12.4158	-12.0427	-12.1947	-12.2711	-12.3418	-11.753	-12.1733	-11.9667
hsa-miR-448	MIMAT0001532	-12.4158	-12.0427	-12.1947	-12.2711	-12.3418	-11.753	-12.1733	-11.9667
hsa-miR-449a	MIMAT0001541	-12.4158	-12.0427	-12.1947	-12.2711	-12.3418	-11.753	-12.1733	-11.9667
hsa-miR-449b	MIMAT0003327	-12.4158	-12.0427	-12.1947	-12.2711	-12.3418	-11.753	-12.1733	-11.9667
hsa-miR-450b-3p	MIMAT0004910	-12.4158	-12.0427	-12.1947	-12.2711	-12.3418	-11.753	-12.1733	-11.9667
hsa-miR-450b-5p	MIMAT0004909	-12.4158	-12.0427	-5.07669	-4.51687	-5.80499	-4.90828	-4.61335	-4.50037
hsa-miR-451	MIMAT0001631	-12.4158	-12.0427	-12.1947	-12.2711	-12.3418	-11.753	-12.1733	-11.9667
hsa-miR-452*	MIMAT0001636	-12.4158	-12.0427	-12.1947	-12.2711	-12.3418	-11.753	-12.1733	-11.9667
hsa-miR-453	MIMAT0001630	-12.4158	-12.0427	-12.1947	-12.2711	-12.3418	-11.753	-12.1733	-11.9667
hsa-miR-454*	MIMAT0003884	-12.4158	-12.0427	-12.1947	-12.2711	-12.3418	-11.753	-12.1733	-11.9667
hsa-miR-483-3p	MIMAT0002173	-12.4158	-12.0427	-12.1947	-12.2711	-5.77121	-11.753	-12.1733	-11.9667
hsa-miR-483-5p	MIMAT0004761	-12.4158	-12.0427	-12.1947	-12.2711	-12.3418	-11.753	-12.1733	-11.9667
hsa-miR-485-5p	MIMAT0002175	-12.4158	-12.0427	-12.1947	-12.2711	-12.3418	-11.753	-12.1733	-11.9667
hsa-miR-486-3p	MIMAT0004762	-12.4158	-12.0427	-12.1947	-12.2711	-12.3418	-11.753	-12.1733	-11.9667
hsa-miR-486-5p	MIMAT0002177	-12.4158	-12.0427	-12.1947	-12.2711	-12.3418	-11.753	-12.1733	-11.9667
hsa-miR-488	MIMAT0004763	-12.4158	-12.0427	-12.1947	-12.2711	-12.3418	-11.753	-12.1733	-11.9667
hsa-miR-488*	MIMAT0002804	-12.4158	-12.0427	-12.1947	-12.2711	-12.3418	-11.753	-12.1733	-11.9667
hsa-miR-489	MIMAT0002805	-12.4158	-12.0427	-12.1947	-12.2711	-12.3418	-11.753	-12.1733	-11.9667
hsa-miR-490-3p	MIMAT0002806	-12.4158	-12.0427	-1.79917	-2.19959	-12.3418	-11.753	-2.48515	-3.2215
hsa-miR-491-3p	MIMAT0004765	-12.4158	-12.0427	-12.1947	-12.2711	-12.3418	-11.753	-12.1733	-11.9667
hsa-miR-491-5p	MIMAT0002807	-12.4158	-12.0427	-12.1947	-12.2711	-12.3418	-11.753	-12.1733	-11.9667
hsa-miR-492	MIMAT0002812	-12.4158	-12.0427	-12.1947	-12.2711	-12.3418	-11.753	-12.1733	-11.9667
hsa-miR-493	MIMAT0003161	-12.4158	-12.0427	-6.0646	-5.70342	-5.7006	-5.63661	-5.34417	-4.81327
hsa-miR-496	MIMAT0002818	-12.4158	-12.0427	-12.1947	-12.2711	-12.3418	-11.753	-12.1733	-11.9667
hsa-miR-497*	MIMAT0004768	-12.4158	-12.0427	-12.1947	-12.2711	-12.3418	-11.753	-12.1733	-11.9667
hsa-miR-499-3p	MIMAT0004772	-12.4158	-12.0427	-12.1947	-12.2711	-12.3418	-11.753	-12.1733	-11.9667
hsa-miR-499-5p	MIMAT0002870	-12.4158	-12.0427	-12.1947	-12.2711	-12.3418	-11.753	-12.1733	-11.9667
hsa-miR-500	MIMAT0004773	-12.4158	-12.0427	-12.1947	-12.2711	-12.3418	-11.753	-12.1733	-11.9667
hsa-miR-501-3p	MIMAT0004774	-12.4158	-12.0427	-12.1947	-12.2711	-12.3418	-11.753	-12.1733	-11.9667
hsa-miR-501-5p	MIMAT0002872	-12.4158	-12.0427	-12.1947	-12.2711	-12.3418	-11.753	-12.1733	-11.9667
hsa-miR-504	MIMAT0002875	-12.4158	-12.0427	-12.1947	-12.2711	-12.3418	-11.753	-12.1733	-11.9667
hsa-miR-505*	MIMAT0004776	-12.4158	-12.0427	-12.1947	-12.2711	-12.3418	-11.753	-12.1733	-11.9667
hsa-miR-506	MIMAT0002878	-12.4158	-12.0427	-12.1947	-12.2711	-12.3418	-11.753	-12.1733	-11.9667
hsa-miR-507	MIMAT0002879	-12.4158	-12.0427	-12.1947	-12.2711	-12.3418	-11.753	-12.1733	-11.9667
hsa-miR-508-3p	MIMAT0002880	-12.4158	-12.0427	-12.1947	-12.2711	-12.3418	-11.753	-12.1733	-11.9667
hsa-miR-508-5p	MIMAT0004778	-12.4158	-12.0427	-12.1947	-12.2711	-12.3418	-11.753	-12.1733	-11.9667
hsa-miR-509-3-5p	MIMAT0004975	-12.4158	-12.0427	-12.1947	-12.2711	-12.3418	-11.753	-12.1733	-11.9667
hsa-miR-509-3p	MIMAT0002881	-12.4158	-12.0427	-12.1947	-12.2711	-12.3418	-11.753	-12.1733	-11.9667
hsa-miR-509-5p	MIMAT0004779	-12.4158	-12.0427	-12.1947	-12.2711	-12.3418	-11.753	-12.1733	-11.9667
hsa-miR-510	MIMAT0002882	-12.4158	-12.0427	-12.1947	-12.2711	-12.3418	-11.753	-12.1733	-11.9667
hsa-miR-511	MIMAT0002808	-12.4158	-12.0427	-12.1947	-12.2711	-12.3418	-11.753	-12.1733	-11.9667
hsa-miR-512-5p	MIMAT0002822	-12.4158	-12.0427	-12.1947	-12.2711	-12.3418	-11.753	-12.1733	-11.9667
hsa-miR-513a-3p	MIMAT0004777	-12.4158	-12.0427	-12.1947	-12.2711	-12.3418	-11.753	-12.1733	-11.9667
hsa-miR-513a-5p	MIMAT0002877	-12.4158	-12.0427	-12.1947	-12.2711	-5.7727	-11.753	-12.1733	-11.9667
hsa-miR-513b	MIMAT0005788	-12.4158	-12.0427	-12.1947	-12.2711	-12.3418	-11.753	-12.1733	-11.9667
hsa-miR-513c	MIMAT0005789	-12.4158	-12.0427	-12.1947	-12.2711	-12.3418	-11.753	-12.1733	-11.9667
hsa-miR-514	MIMAT0002883	-12.4158	-12.0427	-12.1947	-12.2711	-12.3418	-11.753	-12.1733	-11.9667
hsa-miR-515-3p	MIMAT0002827	-12.4158	-12.0427	-12.1947	-12.2711	-12.3418	-11.753	-12.1733	-11.9667
hsa-miR-515-5p	MIMAT0002826	-6.65056	-12.0427	-12.1947	-12.2711	-12.3418	-11.753	-12.1733	-11.9667
hsa-miR-516a-3p	MIMAT0006778	-12.4158	-12.0427	-12.1947	-12.2711	-12.3418	-11.753	-12.1733	-11.9667
hsa-miR-516a-5p	MIMAT0004770	-12.4158	-12.0427	-12.1947	-12.2711	-12.3418	-11.753	-12.1733	-11.9667
hsa-miR-516b	MIMAT0002859	-12.4158	-12.0427	-12.1947	-12.2711	-12.3418	-11.753	-12.1733	-11.9667
hsa-miR-517*	MIMAT0002851	-12.4158	-12.0427	-12.1947	-12.2711	-12.3418	-11.753	-12.1733	-11.9667
hsa-miR-518a-3p	MIMAT0002863	-12.4158	-12.0427	-12.1947	-12.2711	-12.3418	-11.753	-12.1733	-11.9667
hsa-miR-518a-5p	MIMAT0005457	-12.4158	-12.0427	-12.1947	-12.2711	-12.3418	-11.753	-12.1733	-11.9667
hsa-miR-518b	MIMAT0002844	-12.4158	-12.0427	-12.1947	-12.2711	-12.3418	-11.753	-12.1733	-11.9667
hsa-miR-518c	MIMAT0002848	-12.4158	-12.0427	-12.1947	-12.2711	-12.3418	-11.753	-12.1733	-11.9667
hsa-miR-518c*	MIMAT0002847	-12.4158	-12.0427	-12.1947	-12.2711	-12.3418	-11.753	-12.1733	-11.9667
hsa-miR-518d-3p	MIMAT0002864	-12.4158	-12.0427	-12.1947	-12.2711	-12.3418	-11.753	-12.1733	-11.9667
hsa-miR-518e	MIMAT0002861	-12.4158	-12.0427	-12.1947	-12.2711	-12.3418	-11.753	-12.1733	-11.9667
hsa-miR-518e*	MIMAT0005450	-12.4158	-12.0427	-12.1947	-12.2711	-12.3418	-11.753	-12.1733	-11.9667
hsa-miR-518f	MIMAT0002842	-12.4158	-12.0427	-12.1947	-12.2711	-12.3418	-11.753	-12.1733	-11.9667
hsa-miR-518f*	MIMAT0002841	-12.4158	-12.0427	-12.1947	-12.2711	-12.3418	-11.753	-12.1733	-11.9667
hsa-miR-519b-3p	MIMAT0002837	-5.85811	-12.0427	-12.1947	-12.2711	-12.3418	-11.753	-12.1733	-11.9667
hsa-miR-519d	MIMAT0002853	-12.4158	-12.0427	-12.1947	-12.2711	-12.3418	-11.753	-12.1733	-11.9667
hsa-miR-519e	MIMAT0002829	-12.4158	-12.0427	-12.1947	-12.2711	-12.3418	-11.753	-12.1733	-11.9667
hsa-miR-519e*	MIMAT0002828	-12.4158	-12.0427	-12.1947	-12.2711	-12.3418	-11.753	-12.1733	-11.9667
hsa-miR-520a-3p	MIMAT0002834	-12.4158	-12.0427	-12.1947	-12.2711	-12.3418	-11.753	-12.1733	-11.9667
hsa-miR-520a-5p	MIMAT0002833	-12.4158	-12.0427	-12.1947	-12.2711	-12.3418	-11.753	-12.1733	-11.9667
hsa-miR-520b	MIMAT0002843	-12.4158	-12.0427	-12.1947	-12.2711	-12.3418	-11.753	-12.1733	-11.9667
hsa-miR-520d-3p	MIMAT0002856	-12.4158	-12.0427	-12.1947	-12.2711	-12.3418	-11.753	-12.1733	-11.9667
hsa-miR-520e	MIMAT0002825	-12.4158	-12.0427	-12.1947	-12.2711	-12.3418	-11.753	-12.1733	-11.9667
hsa-miR-520g	MIMAT0002858	-12.4158	-12.0427	-12.1947	-12.2711	-12.3418	-11.753	-12.1733	-11.9667
hsa-miR-520h	MIMAT0002867	-12.4158	-12.0427	-12.1947	-12.2711	-12.3418	-11.753	-12.1733	-11.9667
hsa-miR-521	MIMAT0002854	-12.4158	-12.0427	-12.1947	-12.2711	-12.3418	-11.753	-12.1733	-11.9667
hsa-miR-522	MIMAT0002868	-12.4158	-12.0427	-12.1947	-12.2711	-12.3418	-11.753	-12.1733	-11.9667
hsa-miR-523	MIMAT0002840	-12.4158	-12.0427	-12.1947	-12.2711	-12.3418	-11.753	-12.1733	-11.9667
hsa-miR-524-3p	MIMAT0002850	-12.4158	-12.0427	-12.1947	-12.2711	-12.3418	-11.753	-12.1733	-11.9667
hsa-miR-525-3p	MIMAT0002839	-12.4158	-12.0427	-12.1947	-12.2711	-12.3418	-11.753	-12.1733	-11.9667
hsa-miR-525-5p	MIMAT0002838	-12.4158	-12.0427	-12.1947	-12.2711	-12.3418	-4.61668	-12.1733	-11.9667
hsa-miR-526b	MIMAT0002835	-12.4158	-12.0427	-12.1947	-12.2711	-12.3418	-11.753	-12.1733	-11.9667
hsa-miR-526b*	MIMAT0002836	-12.4158	-12.0427	-12.1947	-12.2711	-12.3418	-11.753	-12.1733	-11.9667
hsa-miR-532-3p	MIMAT0004780	-5.54642	-12.0427	-12.1947	-12.2711	-5.85769	-11.753	-12.1733	-11.9667
hsa-miR-541	MIMAT0004920	-12.4158	-12.0427	-12.1947	-12.2711	-12.3418	-11.753	-12.1733	-11.9667
hsa-miR-541*	MIMAT0004919	-12.4158	-12.0427	-12.1947	-12.2711	-12.3418	-11.753	-12.1733	-11.9667
hsa-miR-544	MIMAT0003164	-12.4158	-12.0427	-12.1947	-12.2711	-12.3418	-11.753	-12.1733	-11.9667
hsa-miR-545*	MIMAT0004785	-12.4158	-12.0427	-12.1947	-12.2711	-12.3418	-11.753	-12.1733	-11.9667
hsa-miR-548a-3p	MIMAT0003251	-12.4158	-12.0427	-12.1947	-12.2711	-12.3418	-11.753	-12.1733	-11.9667
hsa-miR-548a-5p	MIMAT0004803	-12.4158	-12.0427	-12.1947	-12.2711	-12.3418	-11.753	-12.1733	-11.9667
hsa-miR-548b-3p	MIMAT0003254	-12.4158	-12.0427	-12.1947	-12.2711	-12.3418	-11.753	-12.1733	-11.9667
hsa-miR-548b-5p	MIMAT0004798	-12.4158	-12.0427	-12.1947	-12.2711	-12.3418	-11.753	-12.1733	-11.9667
hsa-miR-548c-3p	MIMAT0003285	-12.4158	-12.0427	-12.1947	-12.2711	-12.3418	-11.753	-12.1733	-11.9667
hsa-miR-548d-3p	MIMAT0003323	-12.4158	-12.0427	-12.1947	-12.2711	-12.3418	-11.753	-12.1733	-11.9667
hsa-miR-548e	MIMAT0005874	-12.4158	-12.0427	-12.1947	-12.2711	-12.3418	-11.753	-12.1733	-11.9667
hsa-miR-548f	MIMAT0005895	-12.4158	-12.0427	-12.1947	-12.2711	-12.3418	-11.753	-12.1733	-11.9667
hsa-miR-548g	MIMAT0005912	-12.4158	-12.0427	-12.1947	-12.2711	-12.3418	-11.753	-12.1733	-11.9667
hsa-miR-548h	MIMAT0005928	-12.4158	-12.0427	-12.1947	-12.2711	-12.3418	-11.753	-12.1733	-11.9667
hsa-miR-548i	MIMAT0005935	-12.4158	-12.0427	-12.1947	-12.2711	-12.3418	-11.753	-12.1733	-11.9667
hsa-miR-548j	MIMAT0005875	-12.4158	-12.0427	-12.1947	-12.2711	-12.3418	-11.753	-12.1733	-11.9667
hsa-miR-548k	MIMAT0005882	-12.4158	-12.0427	-12.1947	-12.2711	-12.3418	-11.753	-12.1733	-11.9667
hsa-miR-548l	MIMAT0005889	-12.4158	-12.0427	-12.1947	-12.2711	-12.3418	-11.753	-12.1733	-11.9667
hsa-miR-548m	MIMAT0005917	-12.4158	-12.0427	-12.1947	-12.2711	-12.3418	-11.753	-12.1733	-11.9667
hsa-miR-548n	MIMAT0005916	-12.4158	-12.0427	-12.1947	-12.2711	-12.3418	-11.753	-12.1733	-11.9667
hsa-miR-548o	MIMAT0005919	-12.4158	-12.0427	-12.1947	-12.2711	-12.3418	-11.753	-12.1733	-11.9667
hsa-miR-548p	MIMAT0005934	-12.4158	-12.0427	-12.1947	-12.2711	-12.3418	-11.753	-12.1733	-11.9667
hsa-miR-549	MIMAT0003333	-12.4158	-12.0427	-12.1947	-12.2711	-12.3418	-11.753	-12.1733	-11.9667
hsa-miR-550	MIMAT0004800	-12.4158	-12.0427	-12.1947	-12.2711	-12.3418	-11.753	-12.1733	-11.9667
hsa-miR-551a	MIMAT0003214	-12.4158	-12.0427	-12.1947	-12.2711	-12.3418	-11.753	-12.1733	-11.9667
hsa-miR-551b*	MIMAT0004794	-12.4158	-12.0427	-12.1947	-12.2711	-12.3418	-11.753	-12.1733	-11.9667
hsa-miR-552	MIMAT0003215	-12.4158	-12.0427	-12.1947	-12.2711	-12.3418	-11.753	-12.1733	-11.9667
hsa-miR-553	MIMAT0003216	-12.4158	-12.0427	-12.1947	-12.2711	-12.3418	-11.753	-12.1733	-11.9667
hsa-miR-554	MIMAT0003217	-12.4158	-12.0427	-12.1947	-12.2711	-12.3418	-11.753	-12.1733	-11.9667
hsa-miR-555	MIMAT0003219	-12.4158	-12.0427	-12.1947	-12.2711	-12.3418	-11.753	-12.1733	-11.9667
hsa-miR-556-3p	MIMAT0004793	-12.4158	-12.0427	-12.1947	-12.2711	-12.3418	-11.753	-12.1733	-11.9667
hsa-miR-556-5p	MIMAT0003220	-12.4158	-12.0427	-12.1947	-12.2711	-12.3418	-11.753	-12.1733	-11.9667
hsa-miR-557	MIMAT0003221	-12.4158	-12.0427	-12.1947	-12.2711	-12.3418	-11.753	-12.1733	-11.9667
hsa-miR-558	MIMAT0003222	-12.4158	-12.0427	-12.1947	-12.2711	-12.3418	-11.753	-12.1733	-11.9667
hsa-miR-559	MIMAT0003223	-12.4158	-12.0427	-12.1947	-12.2711	-12.3418	-11.753	-12.1733	-11.9667
hsa-miR-561	MIMAT0003225	-12.4158	-12.0427	-12.1947	-12.2711	-12.3418	-11.753	-12.1733	-11.9667
hsa-miR-562	MIMAT0003226	-12.4158	-12.0427	-12.1947	-12.2711	-12.3418	-11.753	-12.1733	-11.9667
hsa-miR-563	MIMAT0003227	-12.4158	-12.0427	-12.1947	-12.2711	-12.3418	-11.753	-12.1733	-11.9667
hsa-miR-564	MIMAT0003228	-12.4158	-12.0427	-12.1947	-12.2711	-12.3418	-11.753	-12.1733	-11.9667
hsa-miR-566	MIMAT0003230	-12.4158	-12.0427	-12.1947	-12.2711	-12.3418	-11.753	-12.1733	-11.9667
hsa-miR-567	MIMAT0003231	-12.4158	-12.0427	-12.1947	-12.2711	-12.3418	-11.753	-12.1733	-11.9667
hsa-miR-568	MIMAT0003232	-12.4158	-12.0427	-12.1947	-12.2711	-12.3418	-11.753	-12.1733	-11.9667
hsa-miR-569	MIMAT0003234	-12.4158	-12.0427	-12.1947	-12.2711	-12.3418	-11.753	-12.1733	-11.9667
hsa-miR-571	MIMAT0003236	-12.4158	-12.0427	-12.1947	-12.2711	-12.3418	-11.753	-12.1733	-11.9667
hsa-miR-572	MIMAT0003237	-12.4158	-12.0427	-12.1947	-12.2711	-12.3418	-11.753	-12.1733	-11.9667
hsa-miR-573	MIMAT0003238	-12.4158	-12.0427	-12.1947	-12.2711	-12.3418	-11.753	-12.1733	-11.9667
hsa-miR-576-3p	MIMAT0004796	-12.4158	-12.0427	-12.1947	-12.2711	-12.3418	-11.753	-12.1733	-11.9667
hsa-miR-576-5p	MIMAT0003241	-12.4158	-12.0427	-12.1947	-12.2711	-12.3418	-11.753	-12.1733	-11.9667
hsa-miR-577	MIMAT0003242	-12.4158	-12.0427	-12.1947	-12.2711	-12.3418	-11.753	-12.1733	-11.9667
hsa-miR-578	MIMAT0003243	-12.4158	-12.0427	-12.1947	-12.2711	-12.3418	-11.753	-12.1733	-11.9667
hsa-miR-579	MIMAT0003244	-12.4158	-12.0427	-12.1947	-12.2711	-12.3418	-11.753	-12.1733	-11.9667
hsa-miR-580	MIMAT0003245	-12.4158	-12.0427	-12.1947	-12.2711	-12.3418	-11.753	-12.1733	-11.9667
hsa-miR-581	MIMAT0003246	-12.4158	-12.0427	-12.1947	-12.2711	-12.3418	-11.753	-12.1733	-11.9667
hsa-miR-582-3p	MIMAT0004797	-12.4158	-12.0427	-12.1947	-12.2711	-12.3418	-11.753	-12.1733	-11.9667
hsa-miR-583	MIMAT0003248	-12.4158	-12.0427	-12.1947	-12.2711	-12.3418	-11.753	-12.1733	-11.9667
hsa-miR-585	MIMAT0003250	-12.4158	-12.0427	-12.1947	-12.2711	-12.3418	-11.753	-12.1733	-11.9667
hsa-miR-586	MIMAT0003252	-12.4158	-12.0427	-12.1947	-12.2711	-12.3418	-11.753	-12.1733	-11.9667
hsa-miR-587	MIMAT0003253	-12.4158	-12.0427	-12.1947	-12.2711	-12.3418	-11.753	-12.1733	-11.9667
hsa-miR-588	MIMAT0003255	-12.4158	-12.0427	-12.1947	-12.2711	-12.3418	-11.753	-12.1733	-11.9667
hsa-miR-589	MIMAT0004799	-12.4158	-12.0427	-12.1947	-12.2711	-12.3418	-11.753	-12.1733	-11.9667
hsa-miR-589*	MIMAT0003256	-12.4158	-12.0427	-12.1947	-12.2711	-12.3418	-11.753	-12.1733	-11.9667
hsa-miR-590-3p	MIMAT0004801	-12.4158	-12.0427	-12.1947	-12.2711	-12.3418	-11.753	-12.1733	-11.9667
hsa-miR-591	MIMAT0003259	-12.4158	-12.0427	-12.1947	-12.2711	-12.3418	-11.753	-12.1733	-11.9667
hsa-miR-592	MIMAT0003260	-12.4158	-12.0427	-12.1947	-12.2711	-12.3418	-11.753	-12.1733	-11.9667
hsa-miR-593	MIMAT0004802	-12.4158	-12.0427	-12.1947	-12.2711	-12.3418	-11.753	-12.1733	-11.9667
hsa-miR-593*	MIMAT0003261	-12.4158	-12.0427	-12.1947	-12.2711	-12.3418	-11.753	-12.1733	-11.9667
hsa-miR-595	MIMAT0003263	-12.4158	-12.0427	-12.1947	-12.2711	-12.3418	-11.753	-12.1733	-11.9667
hsa-miR-596	MIMAT0003264	-12.4158	-12.0427	-12.1947	-12.2711	-12.3418	-11.753	-12.1733	-11.9667
hsa-miR-597	MIMAT0003265	-12.4158	-12.0427	-12.1947	-12.2711	-12.3418	-11.753	-12.1733	-11.9667
hsa-miR-599	MIMAT0003267	-12.4158	-12.0427	-12.1947	-12.2711	-12.3418	-11.753	-12.1733	-11.9667
hsa-miR-600	MIMAT0003268	-12.4158	-12.0427	-12.1947	-12.2711	-12.3418	-11.753	-12.1733	-11.9667
hsa-miR-601	MIMAT0003269	-12.4158	-12.0427	-12.1947	-12.2711	-12.3418	-11.753	-12.1733	-11.9667
hsa-miR-603	MIMAT0003271	-12.4158	-12.0427	-12.1947	-12.2711	-12.3418	-11.753	-12.1733	-11.9667
hsa-miR-604	MIMAT0003272	-12.4158	-12.0427	-12.1947	-12.2711	-12.3418	-11.753	-12.1733	-11.9667
hsa-miR-605	MIMAT0003273	-12.4158	-12.0427	-12.1947	-12.2711	-12.3418	-11.753	-12.1733	-11.9667
hsa-miR-606	MIMAT0003274	-12.4158	-12.0427	-12.1947	-12.2711	-12.3418	-11.753	-12.1733	-11.9667
hsa-miR-607	MIMAT0003275	-12.4158	-12.0427	-12.1947	-12.2711	-12.3418	-11.753	-12.1733	-11.9667
hsa-miR-608	MIMAT0003276	-12.4158	-12.0427	-12.1947	-12.2711	-12.3418	-11.753	-12.1733	-11.9667
hsa-miR-609	MIMAT0003277	-12.4158	-12.0427	-12.1947	-12.2711	-12.3418	-11.753	-12.1733	-11.9667
hsa-miR-610	MIMAT0003278	-12.4158	-12.0427	-12.1947	-12.2711	-12.3418	-11.753	-12.1733	-11.9667
hsa-miR-611	MIMAT0003279	-12.4158	-12.0427	-12.1947	-12.2711	-12.3418	-11.753	-12.1733	-11.9667
hsa-miR-612	MIMAT0003280	-12.4158	-12.0427	-12.1947	-12.2711	-12.3418	-11.753	-12.1733	-11.9667
hsa-miR-613	MIMAT0003281	-12.4158	-12.0427	-12.1947	-12.2711	-12.3418	-11.753	-12.1733	-11.9667
hsa-miR-614	MIMAT0003282	-12.4158	-12.0427	-12.1947	-12.2711	-12.3418	-11.753	-12.1733	-11.9667
hsa-miR-615-3p	MIMAT0003283	-12.4158	-12.0427	-12.1947	-12.2711	-12.3418	-11.753	-12.1733	-11.9667
hsa-miR-615-5p	MIMAT0004804	-12.4158	-12.0427	-12.1947	-12.2711	-12.3418	-11.753	-12.1733	-11.9667
hsa-miR-616	MIMAT0004805	-12.4158	-12.0427	-12.1947	-12.2711	-12.3418	-11.753	-12.1733	-11.9667
hsa-miR-616*	MIMAT0003284	-12.4158	-12.0427	-12.1947	-12.2711	-12.3418	-11.753	-12.1733	-11.9667
hsa-miR-617	MIMAT0003286	-12.4158	-12.0427	-12.1947	-12.2711	-12.3418	-11.753	-12.1733	-11.9667
hsa-miR-618	MIMAT0003287	-12.4158	-12.0427	-12.1947	-12.2711	-12.3418	-11.753	-12.1733	-11.9667
hsa-miR-619	MIMAT0003288	-12.4158	-12.0427	-12.1947	-12.2711	-12.3418	-11.753	-12.1733	-11.9667
hsa-miR-620	MIMAT0003289	-12.4158	-12.0427	-12.1947	-12.2711	-12.3418	-11.753	-12.1733	-11.9667
hsa-miR-621	MIMAT0003290	-12.4158	-12.0427	-12.1947	-12.2711	-12.3418	-11.753	-12.1733	-11.9667
hsa-miR-622	MIMAT0003291	-12.4158	-12.0427	-12.1947	-12.2711	-12.3418	-11.753	-12.1733	-11.9667
hsa-miR-623	MIMAT0003292	-12.4158	-12.0427	-12.1947	-12.2711	-12.3418	-11.753	-12.1733	-11.9667
hsa-miR-624	MIMAT0004807	-12.4158	-12.0427	-12.1947	-12.2711	-12.3418	-11.753	-12.1733	-11.9667
hsa-miR-624*	MIMAT0003293	-12.4158	-12.0427	-12.1947	-5.59318	-12.3418	-11.753	-12.1733	-6.64965
hsa-miR-625*	MIMAT0004808	-12.4158	-12.0427	-12.1947	-12.2711	-12.3418	-11.753	-12.1733	-11.9667
hsa-miR-626	MIMAT0003295	-12.4158	-12.0427	-12.1947	-12.2711	-12.3418	-11.753	-12.1733	-11.9667
hsa-miR-627	MIMAT0003296	-12.4158	-12.0427	-12.1947	-12.2711	-12.3418	-11.753	-12.1733	-6.40252
hsa-miR-628-3p	MIMAT0003297	-12.4158	-12.0427	-12.1947	-12.2711	-12.3418	-11.753	-12.1733	-11.9667
hsa-miR-628-5p	MIMAT0004809	-12.4158	-12.0427	-12.1947	-12.2711	-12.3418	-11.753	-12.1733	-11.9667
hsa-miR-630	MIMAT0003299	-4.85541	-12.0427	-12.1947	-12.2711	-4.82296	-11.753	-12.1733	-11.9667
hsa-miR-631	MIMAT0003300	-12.4158	-12.0427	-12.1947	-12.2711	-12.3418	-11.753	-12.1733	-11.9667
hsa-miR-632	MIMAT0003302	-12.4158	-12.0427	-12.1947	-12.2711	-12.3418	-11.753	-12.1733	-11.9667
hsa-miR-633	MIMAT0003303	-12.4158	-12.0427	-12.1947	-12.2711	-12.3418	-11.753	-12.1733	-11.9667
hsa-miR-634	MIMAT0003304	-12.4158	-12.0427	-12.1947	-12.2711	-12.3418	-11.753	-12.1733	-11.9667
hsa-miR-635	MIMAT0003305	-12.4158	-12.0427	-12.1947	-12.2711	-12.3418	-11.753	-12.1733	-11.9667
hsa-miR-637	MIMAT0003307	-12.4158	-12.0427	-12.1947	-12.2711	-12.3418	-11.753	-12.1733	-11.9667
hsa-miR-639	MIMAT0003309	-12.4158	-12.0427	-12.1947	-12.2711	-12.3418	-11.753	-12.1733	-11.9667
hsa-miR-640	MIMAT0003310	-12.4158	-12.0427	-12.1947	-12.2711	-12.3418	-11.753	-12.1733	-11.9667
hsa-miR-641	MIMAT0003311	-12.4158	-12.0427	-12.1947	-12.2711	-12.3418	-11.753	-12.1733	-11.9667
hsa-miR-642	MIMAT0003312	-12.4158	-12.0427	-12.1947	-12.2711	-12.3418	-11.753	-12.1733	-11.9667
hsa-miR-643	MIMAT0003313	-12.4158	-12.0427	-12.1947	-12.2711	-12.3418	-11.753	-12.1733	-11.9667
hsa-miR-644	MIMAT0003314	-12.4158	-12.0427	-12.1947	-12.2711	-12.3418	-11.753	-12.1733	-11.9667
hsa-miR-645	MIMAT0003315	-12.4158	-12.0427	-12.1947	-12.2711	-12.3418	-11.753	-12.1733	-11.9667
hsa-miR-646	MIMAT0003316	-12.4158	-12.0427	-12.1947	-12.2711	-12.3418	-11.753	-12.1733	-11.9667
hsa-miR-647	MIMAT0003317	-12.4158	-12.0427	-12.1947	-12.2711	-12.3418	-11.753	-12.1733	-11.9667
hsa-miR-648	MIMAT0003318	-12.4158	-12.0427	-12.1947	-12.2711	-12.3418	-11.753	-12.1733	-11.9667
hsa-miR-649	MIMAT0003319	-12.4158	-12.0427	-12.1947	-12.2711	-12.3418	-11.753	-12.1733	-11.9667
hsa-miR-650	MIMAT0003320	-12.4158	-12.0427	-12.1947	-12.2711	-12.3418	-11.753	-12.1733	-11.9667
hsa-miR-651	MIMAT0003321	-12.4158	-12.0427	-12.1947	-12.2711	-12.3418	-11.753	-12.1733	-11.9667
hsa-miR-653	MIMAT0003328	-12.4158	-12.0427	-12.1947	-12.2711	-12.3418	-11.753	-12.1733	-11.9667
hsa-miR-654-5p	MIMAT0003330	-12.4158	-12.0427	-12.1947	-12.2711	-12.3418	-11.753	-12.1733	-11.9667
hsa-miR-655	MIMAT0003331	-12.4158	-12.0427	-12.1947	-12.2711	-12.3418	-11.753	-12.1733	-11.9667
hsa-miR-657	MIMAT0003335	-12.4158	-12.0427	-12.1947	-12.2711	-12.3418	-11.753	-12.1733	-11.9667
hsa-miR-658	MIMAT0003336	-12.4158	-12.0427	-12.1947	-12.2711	-12.3418	-11.753	-12.1733	-11.9667
hsa-miR-659	MIMAT0003337	-12.4158	-12.0427	-12.1947	-12.2711	-12.3418	-11.753	-12.1733	-11.9667
hsa-miR-661	MIMAT0003324	-12.4158	-12.0427	-12.1947	-12.2711	-12.3418	-11.753	-12.1733	-11.9667
hsa-miR-662	MIMAT0003325	-12.4158	-12.0427	-12.1947	-12.2711	-12.3418	-11.753	-12.1733	-11.9667
hsa-miR-663b	MIMAT0005867	-12.4158	-12.0427	-12.1947	-12.2711	-12.3418	-11.753	-12.1733	-11.9667
hsa-miR-664*	MIMAT0005948	-12.4158	-12.0427	-12.1947	-12.2711	-12.3418	-11.753	-12.1733	-11.9667
hsa-miR-665	MIMAT0004952	-12.4158	-12.0427	-12.1947	-6.53495	-12.3418	-11.753	-12.1733	-6.08261
hsa-miR-668	MIMAT0003881	-12.4158	-12.0427	-12.1947	-12.2711	-12.3418	-11.753	-12.1733	-11.9667
hsa-miR-671-3p	MIMAT0004819	-12.4158	-12.0427	-12.1947	-12.2711	-12.3418	-11.753	-12.1733	-11.9667
hsa-miR-671-5p	MIMAT0003880	-4.92358	-12.0427	-12.1947	-5.9843	-4.357	-11.753	-4.53114	-5.48108
hsa-miR-675	MIMAT0004284	-12.4158	-12.0427	-12.1947	-12.2711	-12.3418	-11.753	-12.1733	-11.9667
hsa-miR-675b	MIMAT0006790	-12.4158	-12.0427	-12.1947	-12.2711	-12.3418	-11.753	-12.1733	-11.9667
hsa-miR-7-2*	MIMAT0004554	-12.4158	-12.0427	-12.1947	-12.2711	-12.3418	-11.753	-12.1733	-11.9667
hsa-miR-708	MIMAT0004926	-12.4158	-12.0427	-12.1947	-12.2711	-12.3418	-11.753	-12.1733	-11.9667
hsa-miR-708*	MIMAT0004927	-12.4158	-12.0427	-12.1947	-12.2711	-12.3418	-11.753	-12.1733	-11.9667
hsa-miR-744	MIMAT0004945	-5.96123	-12.0427	-4.20131	-4.80283	-3.66537	-11.753	-3.81044	-4.39864
hsa-miR-744*	MIMAT0004946	-12.4158	-12.0427	-12.1947	-12.2711	-12.3418	-11.753	-12.1733	-11.9667
hsa-miR-760	MIMAT0004957	-12.4158	-12.0427	-12.1947	-12.2711	-12.3418	-11.753	-12.1733	-11.9667
hsa-miR-765	MIMAT0003945	-12.4158	-12.0427	-12.1947	-12.2711	-12.3418	-11.753	-12.1733	-11.9667
hsa-miR-766	MIMAT0003888	-12.4158	-12.0427	-12.1947	-12.2711	-12.3418	-11.753	-12.1733	-11.9667
hsa-miR-767-3p	MIMAT0003883	-12.4158	-12.0427	-12.1947	-12.2711	-12.3418	-11.753	-12.1733	-11.9667
hsa-miR-767-5p	MIMAT0003882	-12.4158	-12.0427	-12.1947	-12.2711	-12.3418	-11.753	-12.1733	-11.9667
hsa-miR-769-3p	MIMAT0003887	-12.4158	-12.0427	-12.1947	-12.2711	-12.3418	-11.753	-6.77783	-11.9667
hsa-miR-802	MIMAT0004185	-12.4158	-12.0427	-12.1947	-12.2711	-12.3418	-11.753	-12.1733	-11.9667
hsa-miR-873	MIMAT0004953	-12.4158	-12.0427	-12.1947	-12.2711	-12.3418	-11.753	-12.1733	-11.9667
hsa-miR-875-3p	MIMAT0004923	-12.4158	-12.0427	-12.1947	-12.2711	-12.3418	-11.753	-12.1733	-11.9667
hsa-miR-875-5p	MIMAT0004922	-12.4158	-12.0427	-12.1947	-12.2711	-12.3418	-11.753	-12.1733	-11.9667
hsa-miR-876-3p	MIMAT0004925	-12.4158	-12.0427	-12.1947	-12.2711	-12.3418	-11.753	-12.1733	-11.9667
hsa-miR-876-5p	MIMAT0004924	-12.4158	-12.0427	-12.1947	-12.2711	-12.3418	-11.753	-12.1733	-11.9667
hsa-miR-877	MIMAT0004949	-12.4158	-12.0427	-12.1947	-12.2711	-12.3418	-11.753	-12.1733	-11.9667
hsa-miR-877*	MIMAT0004950	-12.4158	-12.0427	-12.1947	-12.2711	-12.3418	-11.753	-12.1733	-11.9667
hsa-miR-885-3p	MIMAT0004948	-12.4158	-12.0427	-12.1947	-12.2711	-12.3418	-11.753	-12.1733	-11.9667
hsa-miR-885-5p	MIMAT0004947	-12.4158	-12.0427	-12.1947	-12.2711	-12.3418	-11.753	-12.1733	-11.9667
hsa-miR-886-5p	MIMAT0004905	-12.4158	-12.0427	-12.1947	-12.2711	-12.3418	-11.753	-12.1733	-11.9667
hsa-miR-888	MIMAT0004916	-12.4158	-12.0427	-12.1947	-12.2711	-12.3418	-11.753	-12.1733	-11.9667
hsa-miR-888*	MIMAT0004917	-12.4158	-12.0427	-12.1947	-12.2711	-12.3418	-11.753	-12.1733	-11.9667
hsa-miR-890	MIMAT0004912	-12.4158	-12.0427	-12.1947	-12.2711	-12.3418	-11.753	-12.1733	-11.9667
hsa-miR-891a	MIMAT0004902	-12.4158	-12.0427	-12.1947	-12.2711	-12.3418	-11.753	-12.1733	-11.9667
hsa-miR-891b	MIMAT0004913	-12.4158	-12.0427	-12.1947	-12.2711	-12.3418	-11.753	-12.1733	-11.9667
hsa-miR-892a	MIMAT0004907	-12.4158	-12.0427	-12.1947	-12.2711	-12.3418	-11.753	-12.1733	-11.9667
hsa-miR-892b	MIMAT0004918	-12.4158	-12.0427	-12.1947	-12.2711	-12.3418	-11.753	-12.1733	-11.9667
hsa-miR-9	MIMAT0000441	-12.4158	-12.0427	-12.1947	-12.2711	-12.3418	-11.753	-12.1733	-11.9667
hsa-miR-9*	MIMAT0000442	-12.4158	-12.0427	-12.1947	-12.2711	-12.3418	-11.753	-12.1733	-11.9667
hsa-miR-920	MIMAT0004970	-12.4158	-12.0427	-12.1947	-12.2711	-12.3418	-11.753	-12.1733	-11.9667
hsa-miR-921	MIMAT0004971	-12.4158	-12.0427	-12.1947	-12.2711	-12.3418	-11.753	-12.1733	-11.9667
hsa-miR-922	MIMAT0004972	-12.4158	-12.0427	-12.1947	-12.2711	-12.3418	-11.753	-12.1733	-11.9667
hsa-miR-924	MIMAT0004974	-12.4158	-12.0427	-12.1947	-12.2711	-12.3418	-11.753	-12.1733	-11.9667
hsa-miR-92a-1*	MIMAT0004507	-12.4158	-12.0427	-12.1947	-12.2711	-12.3418	-11.753	-12.1733	-11.9667
hsa-miR-92a-2*	MIMAT0004508	-12.4158	-12.0427	-12.1947	-12.2711	-12.3418	-11.753	-12.1733	-11.9667
hsa-miR-92b	MIMAT0003218	-12.4158	-12.0427	-12.1947	-12.2711	-12.3418	-11.753	-12.1733	-11.9667
hsa-miR-92b*	MIMAT0004792	-12.4158	-12.0427	-12.1947	-12.2711	-12.3418	-11.753	-12.1733	-11.9667
hsa-miR-93*	MIMAT0004509	-12.4158	-12.0427	-12.1947	-12.2711	-12.3418	-11.753	-12.1733	-11.9667
hsa-miR-933	MIMAT0004976	-12.4158	-12.0427	-12.1947	-12.2711	-12.3418	-11.753	-12.1733	-11.9667
hsa-miR-934	MIMAT0004977	-12.4158	-12.0427	-12.1947	-12.2711	-12.3418	-11.753	-12.1733	-11.9667
hsa-miR-935	MIMAT0004978	-12.4158	-12.0427	-12.1947	-12.2711	-12.3418	-11.753	-12.1733	-11.9667
hsa-miR-936	MIMAT0004979	-12.4158	-12.0427	-12.1947	-12.2711	-12.3418	-11.753	-12.1733	-11.9667
hsa-miR-937	MIMAT0004980	-12.4158	-12.0427	-12.1947	-12.2711	-12.3418	-11.753	-12.1733	-11.9667
hsa-miR-938	MIMAT0004981	-12.4158	-12.0427	-12.1947	-12.2711	-12.3418	-11.753	-12.1733	-11.9667
hsa-miR-941	MIMAT0004984	-12.4158	-12.0427	-12.1947	-12.2711	-12.3418	-11.753	-12.1733	-11.9667
hsa-miR-942	MIMAT0004985	-12.4158	-12.0427	-12.1947	-12.2711	-12.3418	-11.753	-12.1733	-11.9667
hsa-miR-943	MIMAT0004986	-12.4158	-12.0427	-12.1947	-12.2711	-12.3418	-11.753	-12.1733	-11.9667
hsa-miR-944	MIMAT0004987	-12.4158	-12.0427	-12.1947	-12.2711	-12.3418	-11.753	-12.1733	-11.9667
hsa-miR-95	MIMAT0000094	-12.4158	-12.0427	-12.1947	-12.2711	-12.3418	-11.753	-12.1733	-11.9667
hsa-miR-96*	MIMAT0004510	-12.4158	-12.0427	-12.1947	-12.2711	-12.3418	-11.753	-12.1733	-11.9667
hsa-miR-99b*	MIMAT0004678	-12.4158	-12.0427	-12.1947	-12.2711	-12.3418	-11.753	-12.1733	-11.9667
1 Control: Endometrial fibroblasts without the exosome treatment
2 Exosome: Endomstrial fibroblasts with the exosome treatment
